# Supplementary material for: Overexpression of a soybean YABBY gene, GmFILa, causes leaf curling in Arabidopsis thaliana
Source: BMC Plant Biol. 2019 Jun 3;19:234. doi: 10.1186/s12870-019-1810-2 (PMC6547562; doi:10.1186/s12870-019-1810-2)
Supplement: Supplementary file 2 — Table S4. Protein sequences of YABBY genes in various plants. (XLSX 14 kb) [file 12870_2019_1810_MOESM2_ESM.xlsx]

## Sheet: Sheet1
Table S4 Protein sequences of YABBY genes in various plants.
Name	Plant species	Protein sequences
FIL	Arabidopsis thaliana	MSMSSMSSPSSAVCSPDHFSPSDHLCYVQCNFCQTILAVNVPYTSLFKTVTVRCGCCTNLLSVNMRSYVLPASNQLQLQLGPHSYFNPQDILEELRDAPSNMNMMMMNQHPTMNDIPSFMDLHQQHEIPKAPPVNRPPEKRQRVPSAYNRFIKEEIQRIKAGNPDISHREAFSAAAKNWAHFPHIHFGLVPDNQPVKKTNMPQQEGEDNMVMKEGFYAPAAANVGVTPY
YABBY2	Arabidopsis thaliana	MSVDLSSERVCYVHCSFCTTILAVSVPYASLFTLVTVRCGHCTNLLSLNIGVSLHQTAPPPIHQDLQPHKQHTTSLVTRKDCASSSRSTNNLSEHIDREAPRMLPIRPPEKRQRVPSAYNRFIKEEIQRIKACNPEISHREAFSTAAKNWAHFPHIHFGLKLDGNKKGKQLDQSVAGQKSNGYY
YABBY5	Arabidopsis thaliana	MANSVMATEQLCYIPCNFCNIILAVNVPCSSLFDIVTVRCGHCTNLWSVNMAAALQSLSRPNFQATNYAVPEYGSSSRSHTKIPSRISTRTITEQRIVNRPPEKRQRVPSAYNQFIKEEIQRIKANNPDISHREAFSTAAKNWAHFPHIHFGLMLESNKQAKIA
INO	Arabidopsis thaliana	MTKLPNMTTTLNHLFDLPGQICHVQCGFCTTILLVSVPFTSLSMVVTVRCGHCTSLLSVNLMKASFIPLHLLASLSHLDETGKEEVAATDGVEEEAWKVNQEKENSPTTLVSSSDNEDEDVSRVYQVVNKPPEKRQRAPSAYNCFIKEEIRRLKAQNPSMAHKEAFSLAAKNWAHFPPAHNKRAASDQCFCEEDNNAILPCNVFEDHEESNNGFRERKAQRHSIWGKSPFE
CRC	Arabidopsis thaliana	MNLEEKPTMAASRASPQTEHLYYVRCSICNTILAVGIPLKRMLDTVTVKCGHCGNLSFLTTTPPLQGHVSLTLQMQSFGGSEYKKGSSSSSSSSTSSDQPPSPTPPFVVKPPEKKQRLPSAYNRFMRDEIQRIKSANPEIPHREAFSAAAKNWAKYIPNSPTSITSGGHNMIHGLGFGEKK
OsYABBY1	Oryza sativa	MSVQFTSEHVCYVNCNYCNTILVVNVPNNCSYNIVTVRCGHCTMVLSMDLAPFHQARTVQDHQVQNRGFQGNNFGSYDIASRNQRTSTAMYPMPTSQQQVSPIRPPEKRQRVPSAYNRFIKEEIQRIKTSNPEISHREAFSAAAKNWAHLPRLHFGLSVADGGGGGGSN
OsYABBY2	Oryza sativa	MSAQIVPAPEHVCYVHCNFCNTIFAVSVPSNSMLNIVTVRCGHCTSLLSVNLRGLVQALPAEDHLQDNLKMHNMSFRENYSEYGSSSRYGRVPMMFSKNDTEHMLHVRPPEKRQRVPSAYNRFIKEEIRRIKANNPDISHREAFSTAAKNWAHFPNIHFGLGSHESSKKLDEAIGAPSPQKVQRLY
OsYABBY3	Oryza sativa	MSSSSSSSASSAAAAAFRPAVVQREQQVVEEKFPAAAAAMREMVLPPVAAAAADSEQEQLCYVHCHYCDTVLVVSVPSSSLFETVTVRCGHCSSLLTVNMRGLLLPTTAAAAPPPPPPPPPPPPPPAAHFPHSLNLAPANPPHHHSLLDEISTANSPTQLLLEQHGLGGLMASAASCRNNNSPAAAAAPPPPTSQGKAAAKEPSPRTNTAVINRPPEKRQRVPSAYNRFIKDEIQRIKAGNPDISHREAFSAAAKNWAHFPHIHFGLMPDHQGLKKTSLLPQDHQRKDGLLKEGLYAAAAAAAAAANMGVAPY
OsYABBY4	Oryza sativa	MSSSSSSSAVFPLDHLAAPSPTEQLCYVHCNCCDTILAVGVPCSSLFKTVTVRCGHCANLLSVNLRGLLLPAPAPAPANQLHFGPSLLSPTSPHGLLDEVAFQTPSLLMEQAASASLSSITGRSSSSCASNAPAMQMPPAKPVQQEPELPKNAPASANRPPEKRQRVPSAYNRFIKDEIQRIKAGNPDISHREAFSAAAKNWAHFPHIHFGLMPDQGFKKTFKPQDGSEDILLKDSLYAAAAAAAAAAANMGVTPF
OsYABBY5	Oryza sativa	MMSSAPETFSLDHLSQHQQQQPPPLAEQEQLCYVHCNFCDTILAVGVPCSSLFKTVTVRCGHCANLLSVNLRGLLLPAAASTANQLPFGQALLSPTSPHGLLDEVPSFQAPASLMTEQASPNVSSITSSNSSCANNAPATSMASAANKATQREPQQPKNAPSANRTSEKRQRVPSAYNRFIKDEIQRIKASNPDITHREAFSAAAKNWAHFPHIHFGLMPDQGLKKTGIQSQDGAGECMLFKDGLYAAAAAAAAATAASSMGVTPF
OsYABBY6	Oryza sativa	MSAQIAPAEQVCYVHCNFCNTILAVSVPGNSMLNIVTVRCGHCTNLLSVNLRGLMHSAPALQDHHHHHLQESGLSGCFRDQSGYPEFGFSAASSSSKLRLPPAAAAMVSYSQQNQQLEQALHARPPEKRQRVPSAYNRFIKEEIRRIKANNPDISHREAFSTAAKNWAHYPNIHFGLSPGHEGGKKLVDVDPIPTAPSSKKIQGFYS
OsYABBY7	Oryza sativa	MSSAARHHCSGLRERLGCVQCSFCATVLLVSVPCSSVLRVVAVQCGHCSGILSAVNLPPSPVSASIELTPQELDAGPPPGEYSDESSGDDREGRDAEDDAPAPAAAAVANKPPGRKQRTPSAYNCFVKEEIKRIKSMEPNITHKQAFSTAAKNWAHLPRIQQKRGRDSC
OsDL	Oryza sativa	MDLVSPSEHLCYVRCTYCNTVLAVGVPCKRLMDTVTVKCGHCNNLSFLSPRPPMVQPLSPTDHPLGPFQGPCTDCRRNQPLPLVSPTSNEGSPRAPFVVKPPEKKHRLPSAYNRFMREEIQRIKAAKPDIPHREAFSMAAKNWAKCDPRCSSTVSTSNSNPEPRVVAAPIPHQERANEQVVESFDIFKQMERSG
LiYAB1	Lilium longiflorum	MDLVSPSDHLCYVRCTYCNTVLAVGVPCKRLMDTVTVKCGHCNHISFINPRPLVQPLTPDQHINFQGHCNDCRKHQPTSQMPTSSTSSEQMIPKAPFVVKPPEKKHRLPSAYNRFMKEEIQRIKAAKPDIPHREAFSMAAKNWAKCDPRATNTSTSENNGATRTISFQLAERANGFLLGSFDAFKQVERN
ZmYAB9	Zea mays L.	MSSSSSSSSSSAATVFPRSPQLPPPVLVENGLTPLHQLTPVAAAAPAAEQLCYVHCYFCDTVLVVSVPTSSLFKTVTVRCGHCSSLLTVDMRGLLFPGTPTDTVAGAAPPPAADTSTTTTTITTAPPPANSVNNGQFHLPHSLNHPYHQSLLVDEISSAANPSLQLQLEQHGGLGGLILGGSRNTAAPPPPQPPAAGKGAKEPSPRVNPAVNRPPEKRQRVPSAYNRFIKDEIQRIKAGNPNISHREAFSAAAKNWAHFPHIHFGLMPDHQGLKTTSLLPQDHQRKDGLLKEGLYAAAAAAAAHAAANMGIAPY
ZmYAB10	Zea mays L.	MSSSSSSSSAATVFPPSPQLPPPLLVENLPPLHQLTPPVAAAAAPASEQLCYVHCHFCDTVLVVSVPTSSLFKTVTVRCGHCSSLLTVNMRGLLFPGTPANTAAAAAAAPPPPPAAAVTSTTATMTTAPPPPPATSVNNNGQFHFIPHSLDLALPIPPHQSLLLDEISSAANPSLQLLEQHGLGGMITSGRNAAAPHPHPPQPQAPAAGKGAKEPSPRANSAINRPPEKRQRVPSAYNRFIKDEIQRIKAGNPDISHREAFSAAAKNWAHFPHIHFGLMPDHQGPKKTSLLPQDHQRSDGGGLLKEGLYAAAANMGVAPY
ZmYAB14	Zea mays L.	MTSPVPETFSLQDQQPPPPPPAEQEQICYVHCSYCDTILAVGVPCSSLFQTVTVRCGHCANLLYVNLRALLLPPATAPAAANHLPPFGQALLSPTSPHGLLDAETMSSSSFQAPSLPSAEPPSAACVSGITSINNTACGGNNAASAMAPPPAKPALHEPPQLPRSAASANKTSEKRQRVPSAYNRFIKDEIQRIKASNPDITHREAFSAAAKNWAHFPHIHFGLMPDQGLKKHPMQTQEGAECMLFKDGLYAAAAAATAASSMGISPF
ZmSh1-1	Zea mays L.	MYHTQGEGMSSAAQIAPVPEHVCYVHCNFCNTILAVSVPGHSMLNMVTVRCGHCTSLLSVNLRGLIQSLPVVQNHYSQEHFKVQNFSFTENYPEYAAPPSSSRYRMPTMLSAKGDLDHMLHVRAPEKRQRVPSAYNRFIKEEIRRIKANNPDISHREAFSTAAKNKYMWAHFPNIHFGLGPYESSNKLDETIGATGHPRKIQDPY
CtYABBY1	Chinese cabbage	MSMSSMSSPSSAVFSPENLSPDPLSPSEQLCYVQCNYCETILAVSVPYTSMFKTVTVRCGCCTNLISVNMRSLVLPASNQLQLQLGPHSYFTPQNILEELKDAPSNMNMMMMNQHPNMNDIPSFMDLHQQHEIPKAPPVNRQKRQRVPSAYNRFIKEEIQRIKAGNPDISHREAFSAAAKNWAHFPHIHFGLAPDNQPVKKTNMPQQEGEDNMGMKEGFYAPAANVGVIPY
BraYAB1-702	Chinese cabbage	MSMSSMSSPSSAVFSPENLSPDPLSPSEQLCYVQCNYCETILAVSVPYTSMFKTVTVRCGCCTNLISVNMRSLVLPASNQLQLQLGPHSYFTPQNILEELKDAPSNMNMMMMNQHPNMNDIPSFMDLHQQHEIPKAPPVNRPPEKRQRVPSAYNRFIKEEIQRIKAGNPDISHREAFSAAAKNWAHFPHIHFGLAPDNQPVKKTNMPQQEGEDNMGMKEGFYAPAANVGVIPY
Slfas	Solanum lycopersicum	MSFDMTFSSSPSSERVCYLQCNFCNTILAVSVPCSNMLTLVTVRCGHCANMLSVNIGSLIQALPLQDVQKLQRQQYTNVENNSSNYKAYGSSSSSSSKFNRYSSIVSPQIEPKIPSIRPPEKRQRVPSAYNRFIKEEIQRIKASNPDISHREAFSTAAKNWAHFPHIHFGLKLEGNK
VpYABBY1	Vitis pseudoreticulata	MSSSSAFSPDHLSPTSDQLCYVHCNFCDTALAVSVPCTSLFKTVTVRCGHCTNLLSVNMRGLLLPAANQLHLGHSPFSPHNLLEEIRSPPSSMLTNQPNPNEAVMPVRGVDEIPKPPVVNRPPEKRQRVPSAYNRFIKDEIQRIKAGNPGISHREAFSAAAKNWAHFPHIHFGLMPDQPVKKANVRQQEGEDMLMKDGFFAPANVGVSPY
VpYABBY2	Vitis pseudoreticulata	MSLDIASERVCYVHCNFCNTILAVSVPCTSVLNAVTIRCGHCANLLSVNMGALLQTVPLHDLQKENLLFQASSKECGSSSKCHKVAVMDSSDNEQPRMLPKGAAQEKKQRVPSAYNRFIKEEIQRIKANNPDISHKEAFSTAAKNWAHFPHIHFGLTLNNSKNDKANFDEAFSGEGPRKTQGFY
TaYAB1	Triticum aestivum	MSSSSSSGASAAFTPVSQQQQQMAPENLSSELQPPAPMQPEAPSEQLCYVHCHFCDTVLVVSVPSSSLFKTVTVRCGHCSSLLTVDMRGLLFPTTTTTVAAESAASAVTTTTSPPPAAAAHHGQFHYPSSLNLAPGNPPRHSLLDEISSANPSLQLLEQHGLGGLIAAAGGRNAAAPAPLPPPPVAGGKGGKEPSPRTNPVVNRPPEKRQRVPSAYNRFIKDEIQRIKAGNPDISHREAFSAAAKNWAHFPHIHFGLMPDHQGLRKTSLLPQDHQRKDGHGLLKEGLYAANMGIAPY
GRAM	Antirrhinum majus	MSSSSAFAPDHHHITPSEQLCYVHCNFCDTVLAVSVPCTSLIKTVTVRCGHCTNLLSVNMRGLLLPAANQLHLGHSFFSPQNLLEEIRNSPSNLLMNQPNPNDSMMPVRGLDELPKPPVANRPPEKRQRVPSAYNRFIKDEIQRIKAGNPDISHREAFSAAAKNWAHFPHIHFGLMPDQPVKKPNVCRQHGDDVLMKDGFLAPANVGVSPY
MsYABBY5	Mentha spicata	MDMAEQLCYIPCSYCNIILAVSVPCSSLFDVVTVRCGHCANLWTVNMAAAFPSLHASSFQDLHHHHHQGLSYAPSDYRVDLGSSSKWNYRMPMQPPSFINKPDQRIINRPPEKRQRVPSAYNQFIKEEIQRIKANNPDISHREAFSTAAKNWAHFPHIHFGLMLESKNQDNKLEEDSEKHQMRRAAVLNK
PapsFIL	Papaver somniferum	MSSSSAFSLDHLSPSEQLCYVHCNLCDTVLAVSVPCSSLYKTVTVRCGHCTNLLSVNMRGLLLPAASNQLHLGHAFFPPPPPPPPTHHNLMEEISNLQPPNLLMDQQQHNPNYNESTIPRGGIHQDDLPRQPVAYKPPEKRQRVPSAYNRFIKDEIQRIKAGNPDITHRQAFSAAAKNWAHFPHIHFGLMPDQTAGKKNNVRQQDGEDVPFKDGFFTAANNNQQLGVSPY
IaYABBY2	Incarvillea argute	MSEEMNSERVCYLHCNFCNTILVVNVPCNSMLSLVTVRCGHCSNLLSVNMGALLHHSLHLQDHFQRQQSLTDVHAAIKDSGSSSSKPEDELPKPTPIRPPEKRQRVPSAYNRFIKEEIQRIKASNPEITHREAFSAAAKNWAHLPHIHFGMKLEGNKQAKMDHAVAAGISDN
EsCRC	Epimedium sagittatum	MDFIPPSEQLCYVRCNFCNTVLAVGIPCKRSLDTVTVKCGHCSSLSFLSTKAPPPVQPQCFDHHPLIGFQGFSYDFKAHSSSSSSSTISTTQPPTTPKEPFVIKPPERKHRLPSAYNRFMKEEIQRIKAANPEIPHREAFSTAAKNWARYIPHSASAPGSETDKNVAQEKRQASIGN
