# Supplementary material for: Overexpression of a soybean YABBY gene, GmFILa, causes leaf curling in Arabidopsis thaliana
Source: BMC Plant Biol. 2019 Jun 3;19:234. doi: 10.1186/s12870-019-1810-2 (PMC6547562; doi:10.1186/s12870-019-1810-2)
Supplement: Supplementary file 3 — Table S5. Annotation of 82 DEGs between WT and GmFILa transgenic Arabidopsis plants. (XLSX 21 kb) [file 12870_2019_1810_MOESM3_ESM.xlsx]

## Sheet: gene annotation
Table S5 Annotation of 82 DEGs between WT and GmFILa transgenic Arabidopsis plants
ProbeName	Gene ID	q-value(%)	FoldChange	Regulation	Discription
249101_at	At5g43580	1.35496	21.0691	up	pathogenesis-related peptide, putative
254889_at	At4g11650/OSM34	1.14966	17.3164	up	osmotin-like protein
261979_at	At1g37130/NIA2	0	10.4843	up	nitrate reductase structural gene
251770_at	At3g55970/JRG21	0	9.4147	up	jasmonate-regulated gene 21
256933_at	At3g22600	1.35496	9.2628	up	lipid-transfer protein
263228_at	At1g30700/BBE8	3.34755	8.9167	up	FAD-binding Berberine family protein
249481_at	At5g38900	3.63245	8.4797	up	Thioredoxin superfamily protein
263948_at	At2g35980/NDR1/HIN1-LIKE	1.35496	8.3097	up	Encodes a protein whose sequence is similar to Arabidopsis non-race specific disease resistance gene (NDR1)
266270_at	At2g29470/GSTU3	1.14966	7.3526	up	encodes glutathione transferase
264514_at	At1g09500	1.14966	6.9552	up	putative cinnamyl alcohol dehydrogenase
260551_at	At2g43510	0	6.1989	up	putative trypsin inhibitor protein
266292_at	At2g29350	4.4634	6.0361	up	encoding a short-chain alcohol dehydrogenase
266142_at	At2g39030	0	5.6876	up	encoding an ornithine N-delta-acetyltransferase
260706_at	At1g32350/AOX1D	0	5.5895	up	alternative oxidase 1D
246368_at	At1g51890	3.63245	5.2551	up	Leucine-rich repeat protein kinase family protein
260101_at	At1g73260//KTI1	3.63245	5.2218	up	kunitz trypsin inhibitor 1
267559_at	At2g45570/CYP76C2	1.35496	5.1798	up	cytochrome P450，family 76
249775_at	At5g24160/SQE6	0	4.8682	up	squalene monooxygenase 6
251293_at	At3g61930	0	4.7853	up	LURP-one-like protein
265796_at	At2g35730	0	4.4783	up	Heavy metal transport/detoxification superfamily protein
261459_at	At1g21100	0	4.2158	up	O-methyltransferase family protein
252827_at	At4g39950/CYP79B2	3.63245	4.2022	up	cytochrome P450, family 79
249942_at	At5g22300/NIT4	1.14966	4.1654	up	nitrilase 4
261443_at	At1g28480/GRX480	0	4.0867	up	Thioredoxin superfamily protein
266168_at	At2g38870	3.63245	4.0678	up	PR (pathogenesis-related)-6 proteinase inhibitor
246464_at	At5g16980	0	3.9902	up	Zinc-binding dehydrogenase family protein
259040_at	At3g09270/GSTU8	0	3.9831	up	glutathione transferase
261394_at	At1g79680//WAKL10	1.35496	3.935	up	Encodes a twin-domain, kinase-GC signaling molecule
250796_at	At5g05300/IDL6	0	3.934	up	hypothetical protein
251785_at	At3g55130/ABCG19	4.4634	3.7068	up	Encodes a vacuole localized protein of the ABC transporter
249057_at	At5g44480/DUR	1.89694	3.502	up	NAD(P)-binding Rossmann-fold superfamily protein
262259_s_at	At1g53870	0	3.1689	up	LURP-one-like protein
252076_at	At3g51660	1.14966	3.0619	up	Tautomerase/MIF superfamily protein
266071_at	At2g18680	3.63245	3.0302	up	transmembrane protein
258606_at	At3g02840	0	2.9992	up	ARM repeat superfamily protein
266010_at	At2g37430/ZAT11	3.91123	2.9559	up	C2H2 and C2HC zinc fingers superfamily protein
260783_at	At1g06160/ORA59	1.35496	2.9311	up	ERF (ethylene response factor) subfamily B-3 of ERF/AP2 transcription factor family
253046_at	At4g37370/CYP81D8	3.63245	2.921	up	cytochrome P450, family 81
245854_at	At5g13490/AAC2	3.63245	2.9069	up	Encodes mitochondrial ADP/ATP carrier
266150_s_at	At2g12290	0	2.8586	up	hypothetical protein
250293_s_at	At5g13360	3.63245	2.8076	up	Auxin-responsive GH3 family protein
258385_at	At3g15510/NAC2	0	2.7737	up	NAC domain containing protein 2
263184_at	At1g05560/UGT75B1	1.35496	2.7165	up	UDP-glucosyltransferase 75B1
246777_at	At5g27420/CNI1	1.35496	2.6421	up	RING type ubiquitin ligase
247543_at	At5g61600/ERF104	1.35496	2.4474	up	ERF (ethylene response factor) subfamily B-3 of ERF/AP2 transcription factor family
246463_at	At5g16970/AER	1.35496	2.4391	up	encodes a 2-alkenal reductase
245613_at	At4g14450	1.35496	2.4026	up	hypothetical protein
254573_at	At4g19420	3.63245	2.3861	up	Pectinacetylesterase family protein
254215_at	At4g23700/CHX17	0	2.3714	up	member of Putative Na+/H+ antiporter family
258117_at	At3g14700	1.35496	2.3709	up	SART-1 family
246993_at	At5g67450/ZF1	3.63245	2.3576	up	Encodes zinc-finger protein 1
259875_s_at	At1g76690/OPR2	3.63245	2.3404	up	12-oxophytodienoate reductase 2
256024_at	At1g58340/ZF14	0	2.3347	up	MATE efflux family protein
263073_at	At2g17500/PIN-LIKES 5	3.63245	2.2236	up	Auxin efflux carrier family protein
259479_at	At1g19020	1.35496	2.2175	up	CDP-diacylglycerol-glycerol-3-phosphate 3-phosphatidyltransferase
248934_at	At5g46080	3.63245	2.2131	up	Protein kinase superfamily protein
250117_at	At5g16440/IPP1	3.63245	2.1814	up	isopentenyl diphosphate isomerase 1
264148_at	At1g02220/NAC003	1.89694	2.1773	up	NAC domain containing protein 3
253173_at	At4g35110	3.63245	2.1192	up	phospholipase-like protein (PEARLI 4) family protein
263680_at	At1g26930	1.35496	2.1154	up	Galactose oxidase/kelch repeat superfamily protein
260799_at	At1g78270/UGT85A4	3.63245	2.0751	up	UDP-glucosyl transferase 85A4
253239_at	At4g34500	3.91123	2.059	up	Protein kinase superfamily protein
259961_at	At1g53700/WAG1	0	0.4966	down	protein-serine/threonine kinase
266798_at	At2g22850/bZIP6	2.2317	0.4941	down	basic leucine-zipper 6
245319_at	At4g16146	3.39751	0.4855	down	cAMP-regulated phosphoprotein 19-related protein
260481_at	At1g10960//FD1	2.2317	0.4804	down	ferredoxin 1
263319_at	At2g47160/BOR1	4.6774	0.4608	down	HCO3- transporter family
266215_at	At2g06850/XTH4	4.6774	0.4133	down	xyloglucan endotransglucosylase/hydrolase 4
245816_at	At1g26210/SOFL1	2.2317	0.4039	down	SOB five-like 1
254323_at	At4g22620/SAUR34	0	0.3958	down	SAUR-like auxin-responsive protein family
261745_at	At1g08500/ENODL18	4.33587	0.363	down	early nodulin-like protein 18
247450_at	At5g62350	0	0.2881	down	Plant invertase/pectin methylesterase inhibitor superfamily protein
253617_at	At4g30410	2.2317	0.251	down	sequence-specific DNA binding transcription factor
254667_at	At4g18280	2.2317	0.2152	down	glycine-rich cell wall protein-like protein
253971_at	At4g26530//FBA5	4.6774	0.2133	down	Aldolase superfamily protein
266295_at	At2g29550/TUB7	2.2317	0.2106	down	tubulin beta-7 chain
264100_at	At1g78970/LUP1	0	0.1691	down	lupeol synthase 1
248028_at	At5g55620	4.74236	0.1675	down	hypothetical protein
246200_at	At4g37240	0	0.1413	down	HTH-type transcriptional regulator
258897_at	At3g05730	4.74236	0.1267	down	defensin-like protein
264415_at	At1g43160/RAP2.6	0	0.0937	down	AP2 domain containing protein, putative similar to AP2 domain containing protein
263431_at	At2g22170/PLAT2	3.39751	0.0715	down	Lipase/lipooxygenase, PLAT/LH2 family protein
Red represents up-regulated genes, and green represents down-regulated genes
