# Supplementary material for: Overexpression of a soybean YABBY gene, GmFILa, causes leaf curling in Arabidopsis thaliana
Source: BMC Plant Biol. 2019 Jun 3;19:234. doi: 10.1186/s12870-019-1810-2 (PMC6547562; doi:10.1186/s12870-019-1810-2)
Supplement: Supplementary file 4 — Table S6. The 93 GO terms associated with 82 genes. (XLSX 40 kb) [file 12870_2019_1810_MOESM4_ESM.xlsx]

## Sheet: 工作表1
Table S6 The 93 GO terms associated with 82 genes
GO_accession	term_type	Term	queryitem	querytotal	bgitem	bgtotal	pvalue	FDR	entries
GO:0050896	P	response to stimulus	30	82	4057	37767	6.9e-10	1.6e-07	// 261979_at // 250293_s_at // 249101_at // 266295_at // 246464_at // 256024_at // 254889_at // 259875_s_at // 266168_at // 260783_at // 263184_at // 251785_at // 252827_at // 266215_at // 260101_at // 264415_at // 260551_at // 266010_at // 246777_at // 263948_at // 246463_at // 254323_at // 252076_at // 259479_at // 247543_at // 249942_at // 258606_at // 259040_at // 261443_at // 246993_at
GO:0051707	P	response to other organism	11	82	599	37767	8.7e-08	1e-05	// 247543_at // 261979_at // 260783_at // 260551_at // 258606_at // 256024_at // 252827_at // 254889_at // 263948_at // 252076_at // 266168_at
GO:0009607	P	response to biotic stimulus	11	82	638	37767	1.6e-07	1.2e-05	// 247543_at // 261979_at // 260783_at // 260551_at // 258606_at // 256024_at // 252827_at // 254889_at // 263948_at // 252076_at // 266168_at
GO:0051704	P	multi-organism process	11	82	776	37767	1.1e-06	6.2e-05	// 247543_at // 261979_at // 260783_at // 260551_at // 258606_at // 256024_at // 252827_at // 254889_at // 263948_at // 252076_at // 266168_at
GO:0042221	P	response to chemical stimulus	17	82	2085	37767	2.2e-06	8.4e-05	// 259479_at // 251785_at // 249942_at // 260783_at // 266295_at // 246463_at // 246464_at // 258606_at // 259040_at // 266010_at // 246777_at // 250293_s_at // 261443_at // 263184_at // 254323_at // 246993_at // 266215_at
GO:0006950	P	response to stress	18	82	2320	37767	2.1e-06	8.4e-05	// 260101_at // 247543_at // 249942_at // 260783_at // 249101_at // 266295_at // 260551_at // 246464_at // 252827_at // 264415_at // 254889_at // 259479_at // 246993_at // 263948_at // 246463_at // 252076_at // 259875_s_at // 266168_at
GO:0016491	F	oxidoreductase activity	14	82	1463	37767	3.3e-06	0.00017	// 263228_at // 261979_at // 260706_at // 249775_at // 251770_at // 246464_at // 252827_at // 249481_at // 246463_at // 261443_at // 266292_at // 264514_at // 253046_at // 267559_at
GO:0009055	F	electron carrier activity	7	82	294	37767	4.3e-06	0.00017	// 263228_at // 260481_at // 252827_at // 261745_at // 261443_at // 253046_at // 267559_at
GO:0009611	P	response to wounding	6	82	197	37767	5.5e-06	0.00018	// 260783_at // 249101_at // 264415_at // 252076_at // 259875_s_at // 266168_at
GO:0006952	P	defense response	9	82	766	37767	4.7e-05	0.0012	// 247543_at // 260783_at // 249101_at // 260551_at // 252827_at // 254889_at // 263948_at // 252076_at // 266168_at
GO:0009605	P	response to external stimulus	7	82	429	37767	4.6e-05	0.0012	// 260783_at // 249101_at // 264415_at // 252076_at // 259875_s_at // 266168_at // 266215_at
GO:0004857	F	enzyme inhibitor activity	5	82	173	37767	4.4e-05	0.0012	// 260551_at // 247450_at // 266168_at // 249101_at // 260101_at
GO:0044464	C	cell part	50	82	15217	37767	0.00013	0.0046	// 261979_at // 263319_at // 260481_at // 266295_at // 261394_at // 246464_at // 256024_at // 246368_at // 254889_at // 263073_at // 261745_at // 264514_at // 266168_at // 266215_at // 245613_at // 263228_at // 252076_at // 263184_at // 263431_at // 249775_at // 251785_at // 252827_at // 266071_at // 247450_at // 250117_at // 253046_at // 265796_at // 253971_at // 260101_at // 260706_at // 264415…
GO:0005623	C	cell	50	82	15217	37767	0.00013	0.0046	// 261979_at // 263319_at // 260481_at // 266295_at // 261394_at // 246464_at // 256024_at // 246368_at // 254889_at // 263073_at // 261745_at // 264514_at // 266168_at // 266215_at // 245613_at // 263228_at // 252076_at // 263184_at // 263431_at // 249775_at // 251785_at // 252827_at // 266071_at // 247450_at // 250117_at // 253046_at // 265796_at // 253971_at // 260101_at // 260706_at // 264415…
GO:0015291	F	secondary active transmembrane transporter activity	5	82	345	37767	0.001	0.018	// 263073_at // 254215_at // 256024_at // 263319_at // 245854_at
GO:0030234	F	enzyme regulator activity	5	82	367	37767	0.0013	0.018	// 260551_at // 247450_at // 266168_at // 249101_at // 260101_at
GO:0003824	F	catalytic activity	34	82	9638	37767	0.0012	0.018	// 249057_at // 261979_at // 261394_at // 246464_at // 246368_at // 259040_at // 264514_at // 264100_at // 266215_at // 263228_at // 263184_at // 249775_at // 251785_at // 252827_at // 249481_at // 266142_at // 247450_at // 250117_at // 253046_at // 253971_at // 254573_at // 266270_at // 246463_at // 267559_at // 249942_at // 251770_at // 261459_at // 248934_at // 253239_at // 260799_at // 261443…
GO:0022804	F	active transmembrane transporter activity	6	82	664	37767	0.0034	0.039	// 263319_at // 251785_at // 256024_at // 263073_at // 254215_at // 245854_at
GO:0010033	P	response to organic substance	9	82	1342	37767	0.0026	0.06	// 260783_at // 266010_at // 246777_at // 250293_s_at // 261443_at // 254323_at // 266215_at // 246993_at // 263184_at
GO:0012505	C	endomembrane system	16	82	3416	37767	0.0026	0.062	// 263228_at // 249775_at // 260551_at // 254573_at // 248934_at // 258897_at // 246368_at // 254889_at // 263073_at // 261394_at // 250796_at // 266071_at // 246777_at // 247450_at // 264514_at // 265796_at
GO:0019748	P	secondary metabolic process	5	82	489	37767	0.0044	0.093	// 264514_at // 266270_at // 252827_at // 264100_at // 259040_at
GO:0034641	P	cellular nitrogen compound metabolic process	5	82	506	37767	0.0051	0.098	// 250117_at // 261979_at // 263184_at // 249942_at // 252827_at
GO:0031224	C	intrinsic to membrane	6	82	806	37767	0.0084	0.13	// 256933_at // 261394_at // 249775_at // 263073_at // 261745_at // 254215_at
GO:0005737	C	cytoplasm	24	82	6822	37767	0.009	0.13	// 261979_at // 263319_at // 260481_at // 266295_at // 246464_at // 266215_at // 245613_at // 263184_at // 263431_at // 252827_at // 250117_at // 253046_at // 253971_at // 260101_at // 266270_at // 263948_at // 246463_at // 263680_at // 252076_at // 245854_at // 261459_at // 251785_at // 259040_at // 260706_at
GO:0044444	C	cytoplasmic part	22	82	6289	37767	0.014	0.16	// 261979_at // 263319_at // 260481_at // 266295_at // 246464_at // 266215_at // 245613_at // 263184_at // 263431_at // 252827_at // 250117_at // 253046_at // 253971_at // 260101_at // 263948_at // 246463_at // 263680_at // 252076_at // 245854_at // 261459_at // 251785_at // 260706_at
GO:0043231	C	intracellular membrane-bounded organelle	24	82	7615	37767	0.032	0.24	// 261979_at // 263319_at // 260481_at // 266295_at // 246464_at // 266215_at // 245613_at // 266798_at // 263431_at // 252827_at // 250117_at // 253046_at // 253971_at // 260101_at // 264415_at // 263948_at // 246463_at // 263680_at // 252076_at // 245854_at // 247543_at // 260706_at // 251785_at // 246993_at
GO:0044424	C	intracellular part	28	82	9302	37767	0.034	0.24	// 261979_at // 263319_at // 260481_at // 266295_at // 246464_at // 266215_at // 245613_at // 252076_at // 263184_at // 263431_at // 252827_at // 250117_at // 253046_at // 253971_at // 260101_at // 264415_at // 266270_at // 263948_at // 246463_at // 263680_at // 266798_at // 245854_at // 247543_at // 261459_at // 251785_at // 259040_at // 260706_at // 246993_at
GO:0005622	C	intracellular	29	82	9671	37767	0.032	0.24	// 261979_at // 263319_at // 260481_at // 266295_at // 246464_at // 266215_at // 245613_at // 252076_at // 263184_at // 263431_at // 252827_at // 250117_at // 253046_at // 253971_at // 260101_at // 264415_at // 266010_at // 266270_at // 246463_at // 263680_at // 266798_at // 245854_at // 247543_at // 261459_at // 251785_at // 259040_at // 260706_at // 246993_at // 263948_at
GO:0043227	C	membrane-bounded organelle	24	82	7622	37767	0.032	0.24	// 261979_at // 263319_at // 260481_at // 266295_at // 246464_at // 266215_at // 245613_at // 266798_at // 263431_at // 252827_at // 250117_at // 253046_at // 253971_at // 260101_at // 264415_at // 263948_at // 246463_at // 263680_at // 252076_at // 245854_at // 247543_at // 260706_at // 251785_at // 246993_at
GO:0046914	F	transition metal ion binding	8	82	1618	37767	0.025	0.25	// 251770_at // 252827_at // 266010_at // 246777_at // 261745_at // 253046_at // 246993_at // 267559_at
GO:0043169	F	cation binding	9	82	2087	37767	0.037	0.25	// 251770_at // 252827_at // 266010_at // 246777_at // 246993_at // 261745_at // 253046_at // 265796_at // 267559_at
GO:0043167	F	ion binding	9	82	2087	37767	0.037	0.25	// 251770_at // 252827_at // 266010_at // 246777_at // 246993_at // 261745_at // 253046_at // 265796_at // 267559_at
GO:0046872	F	metal ion binding	9	82	1997	37767	0.029	0.25	// 251770_at // 252827_at // 266010_at // 246777_at // 246993_at // 261745_at // 253046_at // 265796_at // 267559_at
GO:0022857	F	transmembrane transporter activity	6	82	1128	37767	0.037	0.25	// 263319_at // 251785_at // 256024_at // 263073_at // 254215_at // 245854_at
GO:0003700	F	transcription factor activity	9	82	2173	37767	0.046	0.29	// 247543_at // 260783_at // 264415_at // 264148_at // 266010_at // 258385_at // 266798_at // 253617_at // 246993_at
GO:0016740	F	transferase activity	12	82	3321	37767	0.055	0.32	// 263184_at // 261394_at // 261459_at // 248934_at // 253239_at // 246368_at // 259040_at // 266270_at // 260799_at // 259961_at // 266142_at // 266215_at
GO:0016020	C	membrane	14	82	4068	37767	0.055	0.35	// 261979_at // 263319_at // 263431_at // 266295_at // 261394_at // 249775_at // 256024_at // 253046_at // 263073_at // 261745_at // 254215_at // 245854_at // 256933_at // 266215_at
GO:0043229	C	intracellular organelle	24	82	8149	37767	0.063	0.35	// 261979_at // 263319_at // 260481_at // 266295_at // 246464_at // 266215_at // 245613_at // 266798_at // 263431_at // 252827_at // 250117_at // 253046_at // 253971_at // 260101_at // 264415_at // 263948_at // 246463_at // 263680_at // 252076_at // 245854_at // 247543_at // 260706_at // 251785_at // 246993_at
GO:0043226	C	organelle	24	82	8155	37767	0.064	0.35	// 261979_at // 263319_at // 260481_at // 266295_at // 246464_at // 266215_at // 245613_at // 266798_at // 263431_at // 252827_at // 250117_at // 253046_at // 253971_at // 260101_at // 264415_at // 263948_at // 246463_at // 263680_at // 252076_at // 245854_at // 247543_at // 260706_at // 251785_at // 246993_at
GO:0044425	C	membrane part	6	82	1360	37767	0.076	0.39	// 256933_at // 261394_at // 249775_at // 263073_at // 261745_at // 254215_at
GO:0051179	P	localization	9	82	1922	37767	0.024	0.42	// 263319_at // 256933_at // 251785_at // 252827_at // 263073_at // 254215_at // 259961_at // 265796_at // 245854_at
GO:0030528	F	transcription regulator activity	9	82	2417	37767	0.079	0.43	// 247543_at // 260783_at // 264415_at // 264148_at // 266010_at // 258385_at // 266798_at // 253617_at // 246993_at
GO:0009719	P	response to endogenous stimulus	6	82	1068	37767	0.029	0.48	// 260783_at // 246777_at // 250293_s_at // 261443_at // 254323_at // 266215_at
GO:0005215	F	transporter activity	6	82	1477	37767	0.1	0.52	// 263319_at // 251785_at // 256024_at // 263073_at // 254215_at // 245854_at
GO:0006810	P	transport	8	82	1846	37767	0.047	0.62	// 263319_at // 256933_at // 251785_at // 263073_at // 254215_at // 259961_at // 265796_at // 245854_at
GO:0006464	P	protein modification process	7	82	1474	37767	0.042	0.62	// 261394_at // 248934_at // 253239_at // 246368_at // 246200_at // 254215_at // 251293_at
GO:0051234	P	establishment of localization	8	82	1851	37767	0.048	0.62	// 263319_at // 256933_at // 251785_at // 263073_at // 254215_at // 259961_at // 265796_at // 245854_at
GO:0044237	P	cellular metabolic process	26	82	8722	37767	0.047	0.62	// 249057_at // 261979_at // 260783_at // 260481_at // 261394_at // 246368_at // 259040_at // 264514_at // 264100_at // 263184_at // 252827_at // 250117_at // 251293_at // 253971_at // 264415_at // 264148_at // 266010_at // 266270_at // 258385_at // 266798_at // 247543_at // 249942_at // 248934_at // 253239_at // 246200_at // 254215_at
GO:0009507	C	chloroplast	9	82	2740	37767	0.14	0.67	// 245613_at // 253971_at // 250117_at // 260481_at // 263431_at // 252827_at // 263948_at // 245854_at // 266215_at
GO:0043412	P	macromolecule modification	7	82	1636	37767	0.065	0.72	// 261394_at // 248934_at // 253239_at // 246368_at // 246200_at // 254215_at // 251293_at
GO:0008152	P	metabolic process	30	82	10614	37767	0.059	0.72	// 249057_at // 261979_at // 260783_at // 260481_at // 261394_at // 246368_at // 259040_at // 264514_at // 264100_at // 263184_at // 249775_at // 252827_at // 266142_at // 250117_at // 251293_at // 253971_at // 264415_at // 264148_at // 266270_at // 266010_at // 258385_at // 266798_at // 247543_at // 249942_at // 260706_at // 248934_at // 253239_at // 246200_at // 260799_at // 254215_at
GO:0009725	P	response to hormone stimulus	5	82	982	37767	0.063	0.72	// 246777_at // 254323_at // 260783_at // 250293_s_at // 266215_at
GO:0006807	P	nitrogen compound metabolic process	13	82	3826	37767	0.069	0.72	// 264148_at // 249057_at // 261979_at // 260783_at // 264415_at // 250117_at // 249942_at // 252827_at // 266010_at // 258385_at // 247543_at // 266798_at // 263184_at
GO:0009058	P	biosynthetic process	16	82	5118	37767	0.083	0.84	// 264148_at // 247543_at // 261979_at // 260783_at // 249775_at // 250117_at // 264415_at // 252827_at // 266010_at // 266798_at // 246200_at // 258385_at // 254215_at // 264514_at // 264100_at // 251293_at
GO:0003677	F	DNA binding	9	82	2892	37767	0.18	0.84	// 247543_at // 260783_at // 264415_at // 264148_at // 266010_at // 258385_at // 266798_at // 253617_at // 246993_at
GO:0031326	P	regulation of cellular biosynthetic process	7	82	1881	37767	0.11	0.86	// 247543_at // 260783_at // 264415_at // 264148_at // 266010_at // 258385_at // 266798_at
GO:0044249	P	cellular biosynthetic process	15	82	4925	37767	0.11	0.86	// 264148_at // 247543_at // 261979_at // 260783_at // 264415_at // 250117_at // 252827_at // 266010_at // 266798_at // 246200_at // 258385_at // 254215_at // 264514_at // 264100_at // 251293_at
GO:0045449	P	regulation of transcription	7	82	1802	37767	0.097	0.86	// 247543_at // 260783_at // 264415_at // 264148_at // 266010_at // 258385_at // 266798_at
GO:0019219	P	regulation of nucleobase, nucleoside, nucleotide and nucleic acid metabolic process	7	82	1847	37767	0.11	0.86	// 247543_at // 260783_at // 264415_at // 264148_at // 266010_at // 258385_at // 266798_at
GO:0009889	P	regulation of biosynthetic process	7	82	1881	37767	0.11	0.86	// 247543_at // 260783_at // 264415_at // 264148_at // 266010_at // 258385_at // 266798_at
GO:0051171	P	regulation of nitrogen compound metabolic process	7	82	1888	37767	0.12	0.86	// 247543_at // 260783_at // 264415_at // 264148_at // 266010_at // 258385_at // 266798_at
GO:0009628	P	response to abiotic stimulus	6	82	1471	37767	0.1	0.86	// 260101_at // 261979_at // 266295_at // 254889_at // 246993_at // 266215_at
GO:0010556	P	regulation of macromolecule biosynthetic process	7	82	1843	37767	0.11	0.86	// 247543_at // 260783_at // 264415_at // 264148_at // 266010_at // 258385_at // 266798_at
GO:0009536	C	plastid	9	82	2965	37767	0.19	0.87	// 245613_at // 253971_at // 250117_at // 260481_at // 263431_at // 252827_at // 263948_at // 245854_at // 266215_at
GO:0005886	C	plasma membrane	5	82	1456	37767	0.21	0.89	// 253046_at // 245854_at // 261979_at // 263319_at // 266295_at
GO:0006350	P	transcription	7	82	1923	37767	0.12	0.9	// 247543_at // 260783_at // 264415_at // 264148_at // 266010_at // 258385_at // 266798_at
GO:0080090	P	regulation of primary metabolic process	7	82	1952	37767	0.13	0.92	// 247543_at // 260783_at // 264415_at // 264148_at // 266010_at // 258385_at // 266798_at
GO:0010468	P	regulation of gene expression	7	82	2001	37767	0.14	0.98	// 247543_at // 260783_at // 264415_at // 264148_at // 266010_at // 258385_at // 266798_at
GO:0044238	P	primary metabolic process	22	82	8995	37767	0.3	1	// 249057_at // 260783_at // 261394_at // 246368_at // 264514_at // 264100_at // 263184_at // 249775_at // 252827_at // 250117_at // 251293_at // 253971_at // 264415_at // 247543_at // 266010_at // 258385_at // 266798_at // 264148_at // 248934_at // 253239_at // 246200_at // 254215_at
GO:0019222	P	regulation of metabolic process	7	82	2210	37767	0.2	1	// 247543_at // 260783_at // 264415_at // 264148_at // 266010_at // 258385_at // 266798_at
GO:0031323	P	regulation of cellular metabolic process	7	82	2036	37767	0.15	1	// 247543_at // 260783_at // 264415_at // 264148_at // 266010_at // 258385_at // 266798_at
GO:0034645	P	cellular macromolecule biosynthetic process	10	82	3661	37767	0.27	1	// 247543_at // 260783_at // 264415_at // 264148_at // 266010_at // 246200_at // 258385_at // 254215_at // 266798_at // 251293_at
GO:0050789	P	regulation of biological process	8	82	3697	37767	0.56	1	// 247543_at // 260783_at // 264415_at // 264148_at // 266010_at // 258385_at // 261443_at // 266798_at
GO:0044267	P	cellular protein metabolic process	7	82	3487	37767	0.64	1	// 261394_at // 248934_at // 253239_at // 246368_at // 246200_at // 254215_at // 251293_at
GO:0044260	P	cellular macromolecule metabolic process	15	82	6447	37767	0.43	1	// 253971_at // 264148_at // 247543_at // 260783_at // 264415_at // 261394_at // 248934_at // 253239_at // 246368_at // 246200_at // 266010_at // 258385_at // 254215_at // 266798_at // 251293_at
GO:0060255	P	regulation of macromolecule metabolic process	7	82	2060	37767	0.16	1	// 247543_at // 260783_at // 264415_at // 264148_at // 266010_at // 258385_at // 266798_at
GO:0010467	P	gene expression	7	82	3962	37767	0.77	1	// 247543_at // 260783_at // 264415_at // 264148_at // 266010_at // 258385_at // 266798_at
GO:0065007	P	biological regulation	12	82	4188	37767	0.2	1	// 264148_at // 247543_at // 260783_at // 264415_at // 252827_at // 266010_at // 259961_at // 263073_at // 258385_at // 261443_at // 266798_at // 266215_at
GO:0032502	P	developmental process	6	82	2304	37767	0.38	1	// 264148_at // 263948_at // 258385_at // 266292_at // 266215_at // 259961_at
GO:0006139	P	nucleobase, nucleoside, nucleotide and nucleic acid metabolic process	8	82	3198	37767	0.39	1	// 264148_at // 249057_at // 260783_at // 264415_at // 247543_at // 266010_at // 258385_at // 266798_at
GO:0050794	P	regulation of cellular process	8	82	3375	37767	0.45	1	// 247543_at // 260783_at // 264415_at // 264148_at // 266010_at // 258385_at // 261443_at // 266798_at
GO:0009059	P	macromolecule biosynthetic process	10	82	3685	37767	0.28	1	// 247543_at // 260783_at // 264415_at // 264148_at // 266010_at // 246200_at // 258385_at // 254215_at // 266798_at // 251293_at
GO:0019538	P	protein metabolic process	7	82	4009	37767	0.78	1	// 261394_at // 248934_at // 253239_at // 246368_at // 246200_at // 254215_at // 251293_at
GO:0043170	P	macromolecule metabolic process	15	82	7127	37767	0.6	1	// 253971_at // 264148_at // 247543_at // 260783_at // 264415_at // 261394_at // 248934_at // 253239_at // 246368_at // 246200_at // 266010_at // 258385_at // 254215_at // 266798_at // 251293_at
GO:0009987	P	cellular process	30	82	11684	37767	0.16	1	// 249057_at // 261979_at // 260783_at // 260481_at // 266295_at // 261394_at // 246368_at // 259040_at // 264514_at // 264100_at // 266215_at // 263184_at // 251785_at // 252827_at // 250117_at // 251293_at // 253971_at // 264415_at // 264148_at // 266270_at // 266010_at // 258385_at // 266798_at // 247543_at // 249942_at // 248934_at // 253239_at // 246200_at // 254215_at // 261443_at
GO:0005488	F	binding	26	82	11258	37767	0.39	1	// 249057_at // 260783_at // 260481_at // 261745_at // 253617_at // 263228_at // 249775_at // 252827_at // 267559_at // 253046_at // 265796_at // 264415_at // 247543_at // 266010_at // 246777_at // 258385_at // 266798_at // 245854_at // 264148_at // 251770_at // 261459_at // 248934_at // 258606_at // 253239_at // 256933_at // 246993_at
GO:0003676	F	nucleic acid binding	9	82	4842	37767	0.74	1	// 247543_at // 260783_at // 264415_at // 264148_at // 266010_at // 258385_at // 266798_at // 253617_at // 246993_at
GO:0016787	F	hydrolase activity	5	82	3468	37767	0.88	1	// 251785_at // 247450_at // 249942_at // 254573_at // 266215_at
GO:0016301	F	kinase activity	5	82	1641	37767	0.29	1	// 261394_at // 248934_at // 253239_at // 246368_at // 259961_at
GO:0016772	F	transferase activity, transferring phosphorus-containing groups	5	82	1887	37767	0.39	1	// 261394_at // 248934_at // 253239_at // 246368_at // 259961_at
GO:0044422	C	organelle part	5	82	2562	37767	0.66	1	// 251785_at // 260706_at // 245854_at // 260481_at // 266295_at
GO:0044446	C	intracellular organelle part	5	82	2561	37767	0.66	1	// 251785_at // 260706_at // 245854_at // 260481_at // 266295_at
GO:0005634	C	nucleus	6	82	2621	37767	0.51	1	// 247543_at // 264415_at // 246464_at // 246463_at // 266798_at // 246993_at
Gray represents significant GO terms
C represents cellular component; F represents Molecular Function; P represents Biological process
