# Supplementary material for: Overexpression of a soybean YABBY gene, GmFILa, causes leaf curling in Arabidopsis thaliana
Source: BMC Plant Biol. 2019 Jun 3;19:234. doi: 10.1186/s12870-019-1810-2 (PMC6547562; doi:10.1186/s12870-019-1810-2)
Supplement: Supplementary file 5 — Table S7. The 25 KEGG pathways associated with 41 genes. (XLSX 39 kb) [file 12870_2019_1810_MOESM5_ESM.xlsx]

## Sheet: Table S6 GmFILa-KEGG
Table S7 The 25 KEGG pathways associated with 41 genes
Term	ID	Input number	Background number	P-Value	Input	Hyperlink
Sesquiterpenoid and triterpenoid biosynthesis	ath00909	2	23	0.00251191	832482|844237	http://www.genome.jp/kegg-bin/show_pathway?ath00909/ath:AT5G24160%09red/ath:AT1G78970%09red
Biosynthesis of secondary metabolites	ath01110	8	1076	0.0153276	828759|832290|844237|844001|832482|830154|829891|831505	http://www.genome.jp/kegg-bin/show_pathway?ath01110/ath:AT5G16440%09red/ath:AT5G22300%09red/ath:AT1G78970%09red/ath:AT4G26530%09red/ath:AT4G39950%09red/ath:AT4G37370%09red/ath:AT1G76680%09red/ath:AT5G24160%09red
Glutathione metabolism	ath00480	2	93	0.0326984	817496|820083	http://www.genome.jp/kegg-bin/show_pathway?ath00480/ath:AT2G29470%09red/ath:AT3G09270%09red
Glucosinolate biosynthesis	ath00966	1	19	0.0579022	830154	http://www.genome.jp/kegg-bin/show_pathway?ath00966/ath:AT4G39950%09red
Steroid biosynthesis	ath00100	1	35	0.101829	832482	http://www.genome.jp/kegg-bin/show_pathway?ath00100/ath:AT5G24160%09red
alpha-Linolenic acid metabolism	ath00592	1	36	0.104506	844001	http://www.genome.jp/kegg-bin/show_pathway?ath00592/ath:AT1G76680%09red
Nitrogen metabolism	ath00910	1	42	0.120404	840630	http://www.genome.jp/kegg-bin/show_pathway?ath00910/ath:AT1G37130%09red
Limonene and pinene degradation	ath00903	1	44	0.125642	829891	http://www.genome.jp/kegg-bin/show_pathway?ath00903/ath:AT4G37370%09red
Stilbenoid, diarylheptanoid and gingerol biosynthesis	ath00945	1	46	0.130848	829891	http://www.genome.jp/kegg-bin/show_pathway?ath00945/ath:AT4G37370%09red
Tryptophan metabolism	ath00380	1	46	0.130848	830154	http://www.genome.jp/kegg-bin/show_pathway?ath00380/ath:AT4G39950%09red
Terpenoid backbone biosynthesis	ath00900	1	58	0.16145	831505	http://www.genome.jp/kegg-bin/show_pathway?ath00900/ath:AT5G16440%09red
Pentose phosphate pathway	ath00030	1	58	0.16145	828759	http://www.genome.jp/kegg-bin/show_pathway?ath00030/ath:AT4G26530%09red
Cyanoamino acid metabolism	ath00460	1	60	0.166446	832290	http://www.genome.jp/kegg-bin/show_pathway?ath00460/ath:AT5G22300%09red
Fructose and mannose metabolism	ath00051	1	64	0.176349	828759	http://www.genome.jp/kegg-bin/show_pathway?ath00051/ath:AT4G26530%09red
Carbon fixation in photosynthetic organisms	ath00710	1	69	0.188566	828759	http://www.genome.jp/kegg-bin/show_pathway?ath00710/ath:AT4G26530%09red
Plant hormone signal transduction	ath04075	2	271	0.195324	828358|831177	http://www.genome.jp/kegg-bin/show_pathway?ath04075/ath:AT5G13360%09red/ath:AT4G22620%09red
2-Oxocarboxylic acid metabolism	ath01210	1	74	0.200603	830154	http://www.genome.jp/kegg-bin/show_pathway?ath01210/ath:AT4G39950%09red
Photosynthesis	ath00195	1	77	0.20774	837639	http://www.genome.jp/kegg-bin/show_pathway?ath00195/ath:AT1G10960%09red
Phagosome	ath04145	1	86	0.228777	817504	http://www.genome.jp/kegg-bin/show_pathway?ath04145/ath:AT2G29550%09red
Glycolysis / Gluconeogenesis	ath00010	1	117	0.2971	828759	http://www.genome.jp/kegg-bin/show_pathway?ath00010/ath:AT4G26530%09red
Amino sugar and nucleotide sugar metabolism	ath00520	1	135	0.333991	834475	http://www.genome.jp/kegg-bin/show_pathway?ath00520/ath:AT5G44480%09red
Metabolic pathways	ath01100	7	1910	0.344805	828759|834475|832290|844001|832482|829891|831505	http://www.genome.jp/kegg-bin/show_pathway?ath01100/ath:AT5G16440%09red/ath:AT5G22300%09red/ath:AT4G26530%09red/ath:AT4G37370%09red/ath:AT5G44480%09red/ath:AT1G76680%09red/ath:AT5G24160%09red
Spliceosome	ath03040	1	192	0.438646	820698	http://www.genome.jp/kegg-bin/show_pathway?ath03040/ath:AT3G14700%09red
Biosynthesis of amino acids	ath01230	1	255	0.535488	828759	http://www.genome.jp/kegg-bin/show_pathway?ath01230/ath:AT4G26530%09red
Carbon metabolism	ath01200	1	262	0.545171	828759	http://www.genome.jp/kegg-bin/show_pathway?ath01200/ath:AT4G26530%09red
The grey represents significant KEGG pathways
