# Supplementary material for: Overexpression of a soybean YABBY gene, GmFILa, causes leaf curling in Arabidopsis thaliana
Source: BMC Plant Biol. 2019 Jun 3;19:234. doi: 10.1186/s12870-019-1810-2 (PMC6547562; doi:10.1186/s12870-019-1810-2)
Supplement: Supplementary file 6 — Table S8. The microarray data (RMA normalized). (XLSX 1398 kb) [file 12870_2019_1810_MOESM6_ESM.xlsx]

## Sheet: 工作表1
Table S8 The microarray data (RMA normalized)
OE, 35S:GmFILa overexpressed Arabidopsis plants; WT, wild-type Arabidopsis plants.
ProbeSetID	OE1-signal value	OE2-signal value	OE3-signal value	WT1-signal value	WT2-signal value	WT3-signal value
249101_at	219.732	92.9966	26.5465	3.94142	3.31506	4.439
254889_at	311.228	62.8312	64.1976	5.90772	7.46001	5.48581
261979_at	260.943	689.172	764.637	42.4314	49.557	56.744
251770_at	81.4316	53.4244	85.2268	7.51739	8.48841	6.96295
256933_at	308.667	223.983	73.615	20.4714	12.2939	25.4452
263228_at	116.732	53.8969	21.0411	4.90341	6.79835	5.60157
249481_at	181.283	178.453	42.2369	18.5781	8.98449	13.4255
263948_at	166.459	107.484	44.1006	10.5963	8.9227	14.5443
266270_at	142.288	175.963	54.4688	16.3853	14.233	14.7115
264514_at	59.1016	32.1992	61.4331	11.7796	4.70311	6.27191
260551_at	549.362	346.999	263.808	64.6222	49.5721	65.9055
266292_at	38.2808	95.1652	20.6615	7.74582	7.12902	6.19792
266142_at	51.2818	65.7536	59.4816	10.3326	7.84635	13.446
260706_at	132.686	109.738	67.9225	19.1392	13.462	21.9811
246368_at	100.54	86.0496	34.3298	17.0737	8.82734	13.5785
260101_at	1507.96	803.467	501.453	196.262	106.792	203.585
267559_at	94.5782	45.9564	33.8256	9.06954	9.65397	12.0824
249775_at	120.924	117.682	70.2022	22.7148	17.4441	21.8527
251293_at	39.8175	40.9037	44.0857	7.72855	6.98626	12.1355
265796_at	36.5475	25.1301	19.7903	5.86534	5.98125	5.7686
261459_at	120.555	76.8696	124.087	30.0205	26.0708	19.6096
252827_at	114.469	75.1934	57.3609	22.8637	26.1993	11.1076
249942_at	258.094	241.763	143.28	63.2198	37.774	51.8
261443_at	148.54	207.867	198.311	59.1473	30.5959	49.5748
266168_at	585.213	694.558	264.481	93.9415	114.681	148.248
246464_at	24.3254	33.8777	46.0194	7.43565	8.81716	9.10488
259040_at	94.7108	94.3962	72.4937	21.063	21.8557	22.2801
261394_at	55.5136	32.8868	37.8129	15.3233	7.95387	9.29563
250796_at	98.5942	91.9879	105.74	23.8857	20.2578	32.5539
251785_at	216.925	476.28	254.154	117.518	62.2871	70.4316
249057_at	42.2858	37.5204	22.8434	12.9589	7.9906	8.14928
262259_s_at	1443.87	1406.99	1376.22	518.332	419.523	404.034
252076_at	495.669	554.452	445.139	200.432	119.992	177.198
266071_at	120.743	91.7695	135.673	53.8554	26.579	37.7457
258606_at	81.5825	62.5972	81.8688	20.6982	25.8291	28.987
266010_at	37.9675	17.31	22.2635	8.13327	9.38965	7.41825
260783_at	83.239	141.995	140.886	46.1159	35.2939	40.6266
253046_at	87.681	76.9739	70.4547	32.9763	17.2265	33.587
245854_at	97.6023	103.613	56.7418	28.9672	22.9201	35.184
266150_s_at	219.188	253.294	249.406	110.103	77.1489	69.7831
250293_s_at	163.74	87.7912	115.999	52.1807	38.5326	37.4716
258385_at	132.315	123.015	109.366	54.4716	40.3811	37.9264
263184_at	131.337	174.877	131.379	50.7791	41.8979	70.7555
246777_at	391.569	317.484	389.487	153.649	103.432	165.189
247543_at	188.677	137.762	125.532	70.5381	52.7231	59.8513
246463_at	155.845	166.19	135.083	78.6722	54.3672	56.3702
245613_at	50.7504	68.024	48.723	26.784	21.0967	21.4642
254573_at	415.469	461.64	484.903	265.363	162.112	159.141
254215_at	29.4094	35.7537	32.8736	12.7312	14.6048	13.9396
258117_at	15.5075	17.2882	19.083	8.56132	8.00813	5.59908
246993_at	62.4811	39.4849	60.9761	24.915	19.2131	23.982
259875_s_at	488.586	525.182	424.637	258.782	153.437	214.07
256024_at	32.5045	33.7167	36.894	14.2464	15.0058	14.8615
263073_at	51.4868	70.063	72.6358	23.0817	30.9879	33.3209
259479_at	1299.12	1369.81	1078.79	685.749	488.874	525.129
248934_at	28.2338	30.3764	23.7989	15.7394	12.0322	9.94372
250117_at	71.1816	54.6661	79.1983	38.1711	28.3082	27.4772
264148_at	8.10939	11.0747	7.46816	4.0512	4.34242	3.69363
253173_at	25.7674	38.0141	24.7994	13.4597	13.5615	13.9836
263680_at	56.7926	65.8137	49.9817	30.8822	24.0819	26.5368
260799_at	94.134	62.6431	69.1263	39.3392	34.5056	33.6047
253239_at	131.548	84.7316	100.639	52.4309	53.5317	45.7851
259961_at	16.0784	15.0703	15.8394	30.8581	33.6352	30.194
266798_at	18.7791	17.433	17.4829	34.7685	33.1429	41.1726
245319_at	157.303	202.432	199.201	385.98	410.907	349.482
260481_at	184.235	227.125	231.512	452.912	469.555	410.932
263319_at	22.0711	21.0828	26.9458	53.7956	56.4151	42.2132
266215_at	632.498	595.748	806.662	1312.15	1826.32	1797.2
245816_at	24.5126	29.2263	33.6725	67.4193	78.0695	69.5734
254323_at	14.9552	13.3153	14.1333	32.5195	35.8449	38.9276
261745_at	9.42444	12.6123	14.5658	27.0189	34.0357	39.3555
247450_at	93.1627	119.651	83.0832	300.058	352.648	366.023
253617_at	50.8933	71.651	74.5661	186.639	319.292	288.594
254667_at	39.0919	70.6193	73.2388	291.32	348.958	199.561
253971_at	20.5481	12.3599	22.7332	52.0152	120.556	94.8306
266295_at	21.7244	34.319	35.2972	96.0636	154.825	189.361
264100_at	14.256	28.2582	18.8908	105.139	148.703	100.6
248028_at	19.9084	42.7907	68.6	181.078	271.72	252.843
246200_at	7.01348	8.09898	9.57744	40.1623	93.3434	51.4151
258897_at	46.4125	31.0487	30.7725	118.394	458.187	401.926
264415_at	46.6079	32.2842	24.0088	293.957	372.294	401
263431_at	6.29885	11.5668	12.964	52.8651	197.862	247.409
262116_at	426.062	400.178	381.783	471.469	481.364	434.373
256674_at	31.5716	73.0781	57.8402	79.9316	107.989	87.2278
248995_at	40.2191	52.0032	38.8683	42.6275	28.395	23.2737
247831_at	54.9544	24.8757	28.8394	20.6621	19.7687	20.5601
266012_s_at	38.5406	40.3575	42.6524	52.284	43.2825	50.0358
266345_at	71.038	76.9483	72.4984	73.7552	68.6483	70.8905
248357_at	42.9407	42.7829	23.1298	33.3307	27.2178	18.9685
258079_at	97.5056	106.777	61.1233	91.5562	89.5778	82.5374
264261_at	142.328	46.4436	83.3753	314.982	91.3161	17.646
249280_at	20.6081	20.2655	20.2468	23.541	21.3434	20.2979
262566_at	57.9328	35.7598	62.0353	52.1338	68.8115	111.265
261145_at	115.589	189.222	167.764	125.182	121.744	113.848
252018_at	100.458	88.1436	76.627	92.3583	55.2761	48.6914
258642_at	281.075	262.416	203.53	244.247	253.248	244.766
246222_at	168.843	161.611	240.59	193.021	199.428	161.626
245108_at	67.5942	30.7284	30.4679	19.1213	13.1002	10.732
264529_at	270.823	68.3115	176.488	130.705	229.022	208.069
260285_at	164.753	127.047	133.339	102.297	105.982	136.711
253672_at	252.893	297.315	270.421	249.565	198.322	188.849
246870_at	129.382	172.329	104.718	161.093	115.253	120.482
259530_at	23.2355	20.4964	22.9103	19.9948	19.7853	23.9834
252015_at	29.1729	40.7047	40.235	38.3473	46.7804	31.4856
254448_at	31.5136	32.1623	35.8835	41.5491	112.474	136.518
266079_at	13.9639	28.7599	17.2219	20.2521	16.1886	18.3207
254102_at	505.58	408.593	462.536	388.285	503.287	473.54
246005_at	87.4389	78.6925	105.648	108.756	142.865	91.8483
259570_at	2551.32	3747.65	3877.52	5584.4	7289.27	4622.48
247186_at	22.2806	54.9222	43.4341	94.2748	97.9843	59.9922
245354_at	78.7503	104.52	71.2316	67.5149	83.5691	92.792
250272_at	84.7695	66.8244	109.963	77.3174	98.9249	100.432
254133_at	37.3786	22.4048	26.5456	33.0732	32.4236	30.9696
249674_at	12.1668	15.8644	13.8665	21.1254	20.9557	14.9949
264639_at	231.86	140.916	240.55	146.975	152.611	168.932
252951_at	32.7875	23.6941	41.8378	43.5872	81.5565	62.3191
255309_at	30.8296	26.7939	25.2759	21.6971	23.5357	29.1313
266285_at	141.294	83.914	137.598	123.633	158.727	173.539
247206_at	67.067	52.5979	65.9889	61.2443	60.4286	80.662
249165_at	37.2057	50.5826	39.5097	42.1308	32.384	29.2835
267401_at	562.562	443.114	614.097	615.999	707.239	595.191
259303_at	10.3121	12.5709	12.9264	11.8732	10.6601	10.0531
266102_at	8.29681	7.98131	9.57198	8.73301	8.90799	8.27922
267490_at	257.623	257.109	235.699	230.316	174.509	158.902
248900_at	9.22224	11.73	12.4979	11.5322	9.42785	8.95609
251577_at	3.81811	6.68856	5.53127	9.23133	5.68431	5.27968
254153_at	99.655	100.398	232.054	178.5	79.5678	46.5146
247732_at	5.02117	6.0802	5.6685	5.62053	6.29664	6.71451
255739_at	36.3617	56.8302	40.8762	49.3167	30.8483	45.6008
258884_at	18.3937	16.1349	14.7292	14.4058	14.3278	18.4477
244984_at	388.931	358.136	777.533	324.611	407.083	382.306
261190_at	338.481	212.877	327.932	367.221	437.892	402.892
264924_at	60.7706	67.1979	53.7369	57.0267	52.5167	57.4339
266227_at	4.81244	5.24442	5.62147	7.28304	8.84305	5.79952
249385_at	868.243	1201.89	769.695	1033.4	888.615	848.552
265030_at	9.78758	7.3506	7.84955	8.27787	7.08683	6.25006
252663_at	13.7437	11.8289	10.1885	8.08674	13.8635	15.4632
247395_at	175.532	117.445	168.014	145.903	177.948	172.166
266140_at	188.884	65.4225	110.082	83.6862	103.28	123.469
245349_at	580.781	578.679	450.846	432.74	463.42	504.679
261560_at	173.319	169.306	190.957	186.471	169.752	148.728
267380_at	69.5647	82.0742	32.6351	53.6984	39.15	20.4898
252337_at	357.478	395.485	394.668	330.446	279.967	352.198
249377_at	63.8539	111.838	52.0119	72.2649	66.7028	62.9092
246487_at	3106.46	2431.02	4488.65	1905.9	3089.31	3087.94
261008_at	59.9091	48.9487	52.8835	60.0983	58.5286	47.6393
251139_at	47.3991	78.4054	55.0974	59.6202	61.2516	73.185
254715_at	21.6659	33.0425	26.6353	23.0742	25.1047	25.2803
263736_at	83.8318	79.8476	83.3789	83.9928	80.5145	79.5983
246429_at	13.8793	27.8601	23.9522	46.9675	25.8355	19.3185
247963_at	44.3149	27.2807	44.5699	47.7425	58.5319	58.5676
261317_at	338.897	385.241	322.241	318.565	184.928	237.748
262482_at	237.467	246.633	63.0794	42.8722	20.4946	12.143
250193_at	133.642	82.5533	129.968	111.065	163.184	140.547
250021_at	71.062	83.9738	100.859	94.1597	92.31	84.1994
260844_at	347.86	261.596	291.601	252.722	245.232	249.981
261968_at	7.10584	6.36085	6.78189	6.60628	5.46877	8.76088
252181_at	336.275	353.682	414.421	489.02	648.773	562.406
263896_at	6.85336	6.68856	7.06181	8.35841	8.27953	8.12148
246932_at	13.8481	10.7575	16.3802	19.3483	22.7373	32.9232
249519_at	325.273	301.715	306.432	306.734	299.16	320.716
255614_at	107.436	119.822	98.2244	110.872	75.2605	85.0236
250829_at	669.815	530.362	513.932	565.198	508.477	439.091
254924_at	715.897	557.376	770.36	595.515	614.917	548.641
255059_at	40.3094	37.4674	24.2052	28.9667	27.4883	22.6396
256882_at	554.754	377.289	356.716	459.623	645.966	642.52
255479_at	3121.28	6009.9	2723.16	3167.92	1457.93	2245.95
254526_at	79.3786	69.3573	91.464	82.3942	97.953	72.8945
263676_at	197.285	93.8904	180.099	151.081	180.495	185.297
266582_at	117.57	145.139	100.353	147.376	114.93	95.7804
260644_at	35.5499	42.724	38.9049	39.6909	45.3655	48.176
266355_at	147.89	100.7	181.783	134.615	186.557	163.816
266911_at	119.589	73.072	101.736	93.5787	89.8519	84.3805
251752_at	52.4487	53.2702	51.6818	38.3781	32.215	23.8411
255401_at	95.2756	50.9575	52.8426	72.1413	74.0987	68.3133
265697_at	156.021	183.731	172.232	137.611	174.323	119.346
264445_at	1416.44	971.615	1139.52	909.158	1004.7	1028.41
251104_at	71.7392	92.1381	93.7649	89.0789	62.5316	59.1257
245118_at	142.323	113.591	100.579	98.1454	88.932	74.2649
247183_at	6.42882	11.3069	7.8484	9.09767	11.9395	22.8789
255725_at	59.245	55.8244	74.9357	49.2818	57.695	46.6078
246513_at	77.4021	61.4194	90.0922	68.9698	79.0846	70.8181
250184_at	1027.62	538.222	879.091	844.672	1042.73	1013.08
262170_at	294.233	279.576	383.83	268.724	293.564	270.655
262900_at	34.7009	29.801	33.9147	33.7137	24.9422	25.0005
253453_at	360.782	543.815	444.152	481.113	399.662	300.202
246192_at	1402.03	1268.06	1171.52	820.069	1096.35	1213.77
247164_at	245.253	231.038	267.907	231.52	209.622	197.952
246262_at	25.1213	28.6655	31.64	23.4587	18.8887	20.4243
254894_at	12.3598	28.8186	12.7947	21.5974	12.742	11.5104
250603_at	45.2279	38.3708	34.2609	37.0126	39.8399	28.8991
258557_at	90.3466	66.8027	82.8561	84.0812	80.2046	92.5838
253415_at	51.5291	53.3175	51.9269	53.7798	69.7828	57.926
254943_at	19.1475	19.9383	16.2035	20.7031	17.5199	29.6665
247274_at	38.0985	32.9984	48.8632	50.1441	53.5402	40.9802
249274_at	23.7782	24.3985	19.8919	19.2769	14.4676	15.0189
246554_at	250.765	318.141	265.163	371.448	315.518	238.239
265274_at	49.1258	52.3303	36.564	60.6238	59.7754	70.3908
249033_at	13.1004	31.8633	12.7553	21.3343	18.3289	17.4719
249210_at	34.1183	62.6487	42.7682	55.2652	54.0174	55.6036
253189_at	23.1732	46.2092	38.3166	34.9834	34.212	34.4797
259710_at	19.4824	20.063	22.0219	17.5165	20.106	20.1788
247853_at	71.6389	202.897	139.369	218.487	148.509	82.9738
253288_at	58.2316	41.3276	62.3649	56.0993	54.9922	49.6668
248889_at	45.2461	130.482	19.6989	51.6195	14.9521	30.8987
256489_at	51.2363	120.982	64.1246	77.2523	96.7316	100.432
256270_at	359.631	340.59	344.465	351.592	321.939	326.227
261469_at	21.3414	42.4082	39.0373	46.3517	42.5012	31.5389
246120_at	12.4304	23.1203	17.8432	31.9873	21.4395	18.5265
265885_at	19.1747	15.3675	26.5321	17.6868	16.5584	15.0364
260771_at	58.999	48.6112	48.2768	50.8318	40.1649	35.1623
258784_at	453.152	541.881	455.588	548.262	503.802	582.109
260789_s_at	181.078	223.922	154.917	186.079	162.139	151.695
266422_at	17.8256	28.064	23.5427	21.6069	23.3073	22.968
248851_s_at	10.1047	9.30266	9.71729	8.44675	7.74343	11.116
250938_at	25.0638	22.5358	40.8374	29.4579	34.0631	36.9482
265104_at	106.582	102.863	82.8804	86.9816	107.677	96.0643
259665_at	318.324	244.095	439.175	443.529	576.187	534.66
255622_at	82.4149	299.29	91.6816	254.248	137.097	81.3983
262346_at	299.894	513.003	216.864	360.63	233.782	267.11
247513_at	488.648	430.115	476.465	559.232	658.534	659.858
264125_at	71.519	74.0034	95.843	65.7823	62.7076	61.9557
253728_at	339.987	487.848	255.112	319.282	311.579	416.609
251391_at	165.16	193.859	167.565	185.365	177.254	149.315
248879_at	656.807	717.696	802.428	592.959	521.722	397.589
252570_at	3793.77	2221.81	4166.31	3273.28	3213.97	3581.1
262326_at	459.321	364.441	537.02	443.779	455.781	431.232
251422_at	26.1314	50.7776	25.9069	29.6166	25.5669	32.7532
251710_at	56.5782	23.1308	58.9117	28.4986	50.1873	49.4252
258421_at	9.34144	6.46541	10.5794	9.22537	12.2208	12.8123
253162_at	127.691	461.42	118.014	140.706	77.5876	101.02
266824_at	100.126	68.668	118.136	25.6631	48.2807	50.6292
255691_at	114.481	113.884	159.497	169.743	205.966	187.489
263411_at	59.5774	36.8274	41.6967	35.5966	46.7815	46.2246
246953_at	251.698	318.942	259.278	290.678	295.671	246.191
259605_at	24.8964	17.6282	14.4903	19.2708	18.3128	21.7032
247403_at	557.148	593.73	429.489	393.176	306.07	299.515
263749_at	128.353	140.987	121.5	120.124	118.75	107.054
255457_at	1161.33	1923.39	1435.22	2217.45	1822.15	1459.16
267067_at	25.0448	22.9782	29.0028	28.5514	27.3354	29.1682
251134_at	22.212	37.0796	20.6189	29.6435	26.0738	24.477
253320_at	40.1043	29.0632	60.9293	32.9763	40.0586	39.0324
257799_at	47.1647	39.6001	46.6085	40.6547	35.3404	33.8757
254304_at	33.8304	29.2652	33.2631	26.611	27.3119	20.0421
262728_at	708.839	390.006	937.763	642.256	1031.73	839.59
249789_at	16.0585	15.5393	18.9226	17.8417	17.9143	12.8279
261477_at	15.6326	27.4355	30.2351	41.2938	49.6633	35.3675
264731_at	34.719	32.9799	26.9641	25.3204	26.4967	26.3956
250066_at	27.0829	28.0849	18.0787	20.8963	20.1128	28.0799
266296_at	634.314	1000.58	836.668	539.142	416.282	391.065
258333_at	20.1112	42.2851	32.4851	50.2731	43.5018	30.2084
262950_at	158.965	177.174	133.756	165.224	124.089	145.712
259922_at	464.883	706.967	543.451	1018.11	613.938	454.09
256230_at	7.25069	12.8742	9.3866	9.06954	10.0116	8.80655
247571_at	859.254	792.527	973.357	732.313	643.578	651.122
252678_s_at	4554.53	4509.08	4914.06	3963.14	3159.57	3022.33
252108_at	64.6326	36.3744	57.3152	45.3265	58.8826	69.1329
251191_at	235.766	255.885	217.667	274.683	187.578	111.202
255440_at	143.848	165.662	163.732	163.756	198.765	175.693
260969_at	1824.16	602.722	1698.26	745.389	985.059	1056.2
249198_s_at	41.8138	33.5244	41.6433	40.2288	39.9676	34.1607
259513_at	35.5067	33.5695	32.5686	31.1725	23.9984	29.8664
264680_at	155.777	198.79	100.066	99.3654	44.5663	69.4241
267152_at	89.9725	190.366	137.82	183.225	188.079	113.514
259297_at	27.5927	19.7971	13.218	15.9204	6.69939	10.0864
249968_at	55.1319	58.8668	64.6929	53.4046	48.6984	36.2967
248124_at	150.125	149.982	207.732	160.636	159.058	137.598
264456_at	125.516	84.929	119.57	97.5819	87.314	60.8375
252305_at	6.56278	7.40014	7.2247	7.62477	7.88362	6.16605
253020_at	10.4845	20.0108	10.722	12.8484	10.0141	8.62005
248848_at	5.78799	7.1985	4.74246	5.38331	4.0524	5.05122
262415_at	78.5157	68.7612	48.4696	64.3482	53.0888	53.6284
249694_at	132.315	79.8443	142.659	132.428	181.815	147.585
262798_at	241.032	234.732	290.508	269.041	201.319	155.282
259030_at	15.7799	16.6001	17.104	16.6977	18.5632	14.7377
252155_at	48.6261	69.2649	45.5547	66.6597	49.9954	58.401
252866_at	9.43657	9.4239	8.89559	12.3329	10.5332	12.7432
267115_s_at	201.983	183.398	128.963	123.234	117.598	108.48
262441_at	125.346	121.289	125.077	114.532	118.879	108.868
262489_at	56.182	40.6725	58.0462	52.8854	47.3746	61.4315
250777_at	219.939	88.0819	214.63	125.637	144.923	163.683
253474_at	95.8571	124.625	100.942	131.857	103.187	106.31
261449_at	8.60747	5.24872	5.46332	5.06094	4.96282	4.67101
251958_at	26.0741	63.1727	24.4769	42.6162	42.6508	28.3666
262623_at	64.0034	65.1324	54.2873	70.7889	69.4656	48.5325
246378_at	38.4672	59.926	42.4314	38.4181	34.3713	20.5679
259733_at	89.6986	61.2164	101.897	79.5446	85.37	69.1428
247150_at	65.4296	62.9502	48.468	62.1217	58.3816	48.5845
266554_s_at	981.878	1076.04	891.005	773.692	816.525	870.631
254491_at	66.121	81.4582	80.5893	84.3238	76.6548	64.1412
260651_at	3424.74	1965.7	2527.97	1934.92	2433.86	2596.87
251388_at	6.29577	5.64603	5.93421	5.8008	5.68035	8.35904
259175_at	191.648	145.11	221.348	167.132	187.576	195.633
259228_at	187.418	429.026	191.967	199.366	176.781	152.043
266302_at	530.5	272.042	705.064	460.171	630.941	658.384
250703_at	2213.64	1502.59	1828.29	1536.34	1792.76	1743.1
251306_at	4676.67	2946.7	4796.02	4529.68	5238.69	5201.52
259269_at	9.98579	8.61244	12.4597	9.31142	11.5244	10.7142
258350_at	75.4336	73.4112	74.438	88.4001	63.4268	36.4351
260579_at	1715.91	2139.28	1378.43	1430.41	1467.44	1538.23
262117_at	3115.28	2823.09	2397.3	2489.37	2418.67	2472.43
255466_at	18.4081	18.7165	22.0072	20.1321	18.9997	19.0719
253448_at	62.0902	72.7206	98.0793	58.8587	67.3387	73.7174
251309_at	11.1822	30.0513	14.4746	32.9694	19.1399	12.5378
245416_at	29.6597	35.7162	29.5378	37.865	57.7906	34.7291
263419_at	239.206	311.829	153.167	210.276	99.6715	145.151
264162_at	630.026	663.933	470.334	646.815	520.598	631.141
265087_at	152.495	100.683	115.767	120.106	115.314	118.72
257807_at	6803.31	4340.36	6300.23	5211.48	5374.76	6062.6
256429_at	14.7161	14.6932	15.1965	15.259	13.4063	15.2844
260868_at	161.034	143.06	118.625	148.295	116.816	99.461
256980_at	10.624	5.48033	8.94828	5.43452	6.17838	6.01887
245480_at	117.444	87.0649	116.242	91.9064	103.383	112.513
254319_at	10.5806	10.8424	10.3437	9.23954	12.6745	15.5503
256296_at	62.1411	81.0525	32.1038	24.182	8.23274	10.2642
259640_at	5.57457	19.6646	13.3753	43.5702	69.2286	23.314
265305_at	31.1231	30.7284	28.1488	21.2872	18.7272	15.1518
259302_at	121.364	115.879	149.63	110.884	121.143	111.925
267578_at	13.7766	18.1887	21.3085	19.1701	19.0935	21.6859
261708_at	48.3989	64.343	65.0801	61.0103	76.8983	48.4988
260753_at	36.4299	23	36.4923	38.3035	33.8601	26.7738
259378_at	104.706	122.718	45.9702	97.3285	83.9881	103.39
266578_at	17.8116	23.7582	19.4559	20.4709	21.1645	15.7462
264616_at	76.6304	74.9847	35.7227	24.8181	26.6321	24.5939
247723_at	227.877	913.341	349.04	1121.18	392.94	159.125
254211_at	458.459	556.382	294.856	428.183	289.46	396.598
264472_at	49.7163	47.2981	56.2557	49.9819	48.5539	33.7741
266642_at	285.597	272.642	230.92	283.255	298.466	270.992
256021_at	23.7915	32.3513	58.7107	98.3328	144.904	127.232
257476_at	34.6523	51.1982	42.213	40.1776	34.1057	23.3923
266615_s_at	69.366	69.6283	44.5617	55.2831	35.0928	33.9264
248002_at	69.9262	82.2103	98.6816	55.2251	65.3649	66.1503
259258_at	31.3551	28.6588	33.6227	36.6117	29.9443	33.2602
260102_at	72.0776	68.1622	97.4437	82.9443	83.2446	77.8781
256676_at	7.26692	41.9887	11.1113	10.6419	8.53573	7.68272
252984_at	23.5038	24.3381	27.6828	18.799	14.7442	17.5145
261492_at	91.9683	49.1987	134.206	158.173	403.815	495.37
267367_at	198.916	319.359	272.352	231.33	182.842	186.187
248693_at	24.7064	29.5186	30.8955	28.1228	26.5799	27.3585
261335_at	58.9107	58.7044	38.823	92.6983	72.1816	109.565
262443_at	10.4309	10.3748	17.4486	14.6034	16.1675	21.5516
260190_at	111.624	85.1352	87.971	90.1943	59.2829	93.009
246286_at	341.98	527.077	450.524	389.135	369.847	297.411
260582_at	63.022	78.2243	51.3152	30.9919	39.1745	23.3037
255103_at	18.6095	37.1044	20.6072	21.6971	20.9882	24.1358
246340_s_at	12.3445	21.3682	10.8492	18.4461	7.42187	9.60101
256932_at	103.354	62.2872	94.4089	70.4325	78.1078	54.765
246157_at	24.7609	102.52	28.7694	38.6747	37.774	21.5258
258588_s_at	965.143	2207.77	1082.29	1149.76	981.833	1024.76
247036_at	50.8539	50.716	49.3114	46.345	57.5252	52.4431
265910_at	499.246	535.432	451.164	444.107	447.423	367.732
260834_at	10.0357	12.3084	10.4531	10.5508	9.37255	7.61698
261656_at	22.0793	25.7871	25.2613	29.3909	27.4461	18.1341
259194_at	547.329	726.566	494.03	621.212	617.71	526.624
258864_at	55.5067	42.4845	55.4424	59.6706	55.1331	48.1174
254263_at	22.8846	20.9453	13.3707	20.9453	21.8839	20.3047
249190_at	142.25	162.184	160.835	133.416	158.403	146.321
248326_at	241.453	264.029	225.574	281.087	252.694	228.733
263799_at	350.255	147.355	239.418	141.496	164.899	193.667
265920_s_at	149.489	12.2902	13.0756	11.2663	11.7501	16.2588
259083_at	6.48479	8.6292	10.4252	10.0885	6.79328	7.66205
247385_at	7.5931	7.76223	9.93742	8.23483	9.11958	8.09432
262155_at	73.2802	95.018	65.5486	82.7877	61.6615	64.8791
261112_at	44.5783	64.1564	57.5654	57.1634	57.7894	49.8986
258790_at	161.503	127.13	185.709	119.786	131.46	113.344
266672_at	69.4347	130.483	82.9968	136.265	112.322	76.0649
257955_at	44.8217	70.1557	37.6248	50.8915	45.5337	33.5995
256373_at	167.936	126.412	146.842	135.871	127.783	108.988
258887_at	20.1267	25.9488	18.5306	15.7183	10.9672	8.1922
261925_at	24.8892	31.2292	30.8138	38.8331	34.4464	33.6046
249807_at	45.6296	62.5896	37.0123	64.9218	60.3783	37.5921
250934_at	188.012	285.353	195.061	212.166	268.105	257.979
253536_at	590.155	571.494	511.182	603.293	557.998	572.335
247407_at	254.119	291.216	341.26	305.24	314.353	359.404
264914_at	294.878	374.29	311.751	292.848	260.188	238.983
261155_at	394.994	414.765	394.469	406.254	413.55	311.182
254389_s_at	35.6831	91.622	68.4022	46.4662	27.9522	22.0534
250401_at	529	604.214	495.09	435.016	411.983	375.644
265245_at	871.171	784.311	936.716	564.396	405.621	351.232
267533_at	91.3846	103.211	102.323	102.014	92.3804	83.7897
254970_at	4294.54	4184.81	4549.08	4524.52	5420.87	5810.44
263283_at	16.4349	19.9244	15.436	16.8733	15.8963	15.7211
256620_at	39.1124	33.6868	57.9131	61.7055	63.3458	56.9988
249889_at	49.092	82.6306	12.5873	41.3149	19.0588	22.5608
250084_at	7.31044	10.1885	8.08241	6.65138	7.42931	7.95307
261222_at	12.9034	9.80924	17.403	16.1271	19.9997	17.0452
263433_at	10.1558	11.8777	27.6228	45.1573	28.5651	24.5143
265203_at	65.8698	77.7815	74.4109	60.9328	78.6622	78.4314
266167_at	335.565	747.689	159.982	176.802	78.8389	176.754
260919_at	193.689	422.216	151.155	436.739	222.515	258.432
257369_at	117.458	76.977	68.1389	78.5994	57.0483	41.4533
260336_at	81.6137	75.5108	76.0271	66.48	65.3302	60.9722
261059_at	12.4076	58.9346	25.5704	65.3522	67.0794	28.5952
245120_at	135.595	112.015	106.445	105.62	122.466	119.049
265717_at	281.733	495.556	262.775	343.134	232.153	289.013
267009_at	97.258	75.979	93.0819	72.8962	50.1119	63.6235
258057_at	225.01	258.482	274.833	283.981	224.223	208.456
265703_at	173.73	150.571	154.707	178.02	184.698	157.779
256291_at	94.6285	93.7649	81.9316	77.2094	59.0696	66.9152
260509_at	53.2556	65.4286	78.2369	72.1401	73.6391	69.1992
257769_at	435.845	645.142	983.665	949.001	1029.2	1244.73
253643_at	118.373	79.2126	115.11	132.987	135.933	87.7316
257208_at	18.6781	42.147	39.4054	36.2226	38.5422	20.8496
262442_at	688.348	967.264	732.64	756.542	666.752	751.463
267029_at	24.8557	23.1855	24.2376	26.5902	32.5972	31.4653
255319_at	30.5021	48.7314	21.7092	30.344	18.8779	31.3438
267078_at	14.2778	28.2535	29.0077	20.7378	25.4538	18.3599
255663_at	33.9678	34.7417	37.1846	32.0622	24.5751	21.5403
258251_at	603.849	642.551	469.047	549.406	395.928	413.416
254078_at	62.7451	44.4947	54.0713	55.942	55.9817	52.3173
254661_at	69.0542	70.8406	75.0002	67.8668	58.0128	53.1484
249947_at	37.1073	33.9984	32.0863	21.5373	24.5196	31.3662
267080_at	297.407	1315.11	321.11	958.142	483.411	172.125
267361_at	63.8913	134.781	82.7955	173.627	119.989	86.8984
261833_at	234.883	589.314	407.822	595.622	571.111	513.106
253373_at	6683.58	3567.67	6263.33	4590.66	5073.06	4912.73
262627_at	9.74769	9.05182	14.1533	9.70329	10.6301	9.57229
260647_at	33.5817	36.9612	35.5645	40.3446	39.3802	35.3079
258723_at	9.79774	16.8761	13.1593	12.7479	6.42487	8.90385
259484_at	88.0891	66.4302	84.8513	74.6239	78.6445	83.5901
254852_at	44.0404	50.3732	40.1459	49.6785	37.8155	31.0864
247611_at	246.094	157.743	233.294	126.876	126.161	153.896
266795_at	20.4483	16.177	21.094	20.0021	18.6259	18.9852
251451_s_at	6.65602	6.78413	8.44292	8.47504	7.82813	7.13529
264540_at	17.5739	23.5346	24.8703	23.8289	28.592	23.3789
253072_at	2711.4	2447.48	2477.76	2540.64	2350.09	2532.65
248128_at	2836.91	2651.17	4017.71	3984.35	5199.87	4837.07
258084_at	45.8532	54.7623	48.1649	49.9481	46.3954	36.7082
250844_at	102.997	89.0911	105.624	90.1661	119.414	128.731
251823_at	47.3908	44.464	46.5343	53.4441	52.1004	60.1559
263494_at	1802.94	1317.58	1514.95	1360.64	1590.44	1891.98
246841_at	6.18088	7.38925	7.07694	5.81554	5.35552	7.00672
255068_at	565.46	388.818	683.773	491.315	549.532	423.452
245366_at	157.704	155.397	160.548	175.486	194.315	156.062
252970_at	173.831	73.1331	78.1729	75.8226	84.7695	113.44
254147_at	18.1841	20.6031	17.1718	19.1273	23.6184	16.2761
258989_at	147.481	108.706	165.908	126.514	169.411	153.928
260930_at	135.553	31.0386	95.0499	75.4721	59.2148	85.3381
257226_at	50.9959	85.8266	58.7493	70.4718	48.9881	42.3853
255522_at	41.4588	53.5741	51.8994	48.1119	53.5671	42.7076
247177_at	27.7593	28.3801	25.8923	27.5023	28.5605	22.4424
245751_s_at	341.442	238.658	297.752	274.646	337.231	267.976
245544_at	26.6738	21.0231	21.107	17.5708	18.9349	15.7802
250015_at	27.1097	25.4576	25.9091	25.0644	20.9489	16.9737
267306_at	281.589	231.351	256.619	210.482	247.286	224.965
260639_at	287.591	71.0983	146.904	86.3401	121.598	102.723
264402_at	25.2492	42.663	24.4148	50.3986	31.1547	36.7698
251059_at	372.572	221.472	436.942	326.765	774.607	699.786
266450_s_at	45.6614	61.3704	28.9384	51.6764	38.8737	33.913
246682_at	121.648	237.189	99.0482	162.883	52.9234	29.9209
252851_at	57.5425	49.9747	52.5985	48.4985	53.8693	41.4258
255472_at	33.3988	41.9334	69.8236	42.3051	44.3038	50.4819
254417_at	169.683	437.669	277.065	293.016	245.232	173.187
245592_at	239.956	176.846	247.136	146.842	183.257	179.779
265028_at	61.6528	49.0915	36.6981	46.1159	40.5198	48.5256
251283_at	420.382	324.251	421.671	314.215	332.526	328.042
251328_at	1050.75	638.315	1150.74	884.902	1040.43	1099.8
247060_at	238.839	213.951	175.824	174.918	148.791	142.932
248281_at	92.4781	121.72	75.9258	82.3565	65.2401	66.1164
251257_at	7071.39	7620.48	7056.08	7647.78	6678.86	6910.06
249537_at	120.086	147.966	118.567	88.3167	82.3103	92.0795
249158_at	467.737	217.18	362.323	282.81	485.68	415.685
246488_at	116.825	171.936	105.008	131.134	169.169	138.885
246266_at	30.3396	41.2018	31.717	29.0272	30.1996	28.9691
259294_at	13.7727	15.0342	22.6406	19.2035	18.9076	14.1886
257675_at	384.281	331.38	395.76	387.464	513.803	340.343
249526_at	79.1726	91.807	75.3117	74.3676	72.5208	73.1826
248196_at	11.1607	13.4656	10.7496	10.1774	13.263	15.0954
262497_at	1305.49	1167.62	1225.86	1165.98	1123.69	1302.87
249467_at	1321.44	1332.03	1124.71	964.817	779.705	665.213
266035_at	109.147	61.9309	113.726	99.3008	148.632	172.418
249346_at	511.803	467.79	222.559	356.615	325.951	375.873
246989_at	51.584	65.7816	38.6516	38.0634	36.85	35.9233
247949_at	77.0526	31.1223	27.6782	26.4387	19.1528	22.5521
249960_at	59.3843	65.8901	62.5967	59.6566	54.3651	54.5339
257824_at	12.3493	109.232	67.2136	32.3228	21.4157	9.27706
266205_s_at	890.672	1197.29	1356.33	1180.57	1491.28	1390.23
246594_at	105.177	236.482	90.2185	129.577	87.1983	90.0913
246468_at	27.8529	46.4258	30.8288	53.3441	35.7785	37.9842
261808_at	86.0067	69.9649	91.5865	58.7385	74.7415	63.6816
254646_at	39.0095	47.2535	56.4978	51.7533	52.2619	40.085
261453_at	417.849	331.512	409.192	335.034	296.213	306.097
266700_at	1025.57	856.059	716.737	745.794	618.548	737.691
253367_at	118.057	106.282	118.662	90.7341	97.935	90.7742
256225_at	6563.2	5742.19	6338.6	5515.89	6348.89	5920.2
253948_at	108.589	110.975	144.306	92.22	103.796	128.391
263897_at	122.823	147.928	118.615	178.575	136.156	114.941
265449_at	133.142	77.2882	83.6688	107.808	129.768	115.253
267539_at	234.782	194.396	218.083	190.467	164.02	186.615
254342_at	87.5818	88.4612	97.4964	117.877	113.179	102.147
252443_at	128.699	124.382	118.084	130.773	137.581	115.093
267516_at	76.4992	80.0386	104.256	67.6013	81.5688	90.1343
253094_at	13.028	12.5552	19.1267	14.9445	17.0601	15.5544
254787_at	82.7993	45.5662	108.418	86.2953	107.432	114.629
264841_at	97.1803	54.9809	65.5652	59.155	35.6404	42.7989
254770_at	101.346	51.0812	129.166	151.683	164.375	150.448
255657_at	360.022	492.238	247.608	329.098	267.357	349.078
245282_at	139.564	126.989	165.474	134.52	143.266	135.982
265893_at	15.6298	21.4065	15.6436	16.1419	18.482	13.5659
247828_at	82.8677	98.2808	95.146	93.3743	91.4344	69.7659
264048_at	138.749	157.204	156.689	195.393	181.313	179.584
263822_at	8.54524	9.8717	8.95197	8.97076	8.90799	10.4347
246506_at	2545.03	1945.36	3350.79	2504.82	2725.04	2703.76
254822_at	202.112	195.844	250.565	255.246	251.314	241.134
261063_at	33.5447	32.0539	24.5067	29.0328	24.9746	27.614
250861_at	64.692	98.0485	69.8587	92.0366	95.1478	53.3877
251663_at	251.036	119.81	159.253	150.396	177.024	159.171
245200_at	62.4816	107.074	43.4139	110.332	44.4283	91.2431
252864_at	49.9946	68.3756	44.9953	60.9805	50.9987	54.3517
263980_at	20.6308	46.3266	24.2665	29.427	32.1717	28.8035
255505_at	2344.03	1923.25	2549.66	2148.99	2119.38	1913.3
255878_at	20.959	16.1886	28.1697	24.4241	27.0546	27.5212
253279_at	1745.11	874.041	1992.59	1177.5	1407.48	1418.22
247356_at	255.148	309.066	270.433	374.732	252.721	170.051
259953_at	5.98465	6.54643	9.19357	6.58943	9.13212	8.42693
256469_at	321.097	274.516	175.54	249.866	172.998	163.413
251429_at	922.933	620.932	739.574	573.252	459.567	525.732
258556_at	174.482	125.155	212.955	173.591	194.189	170.132
254081_at	212.784	200.453	182.783	207.138	203.647	172.732
247043_at	476.701	321.832	406.892	372.914	431.599	406.179
251557_at	931.336	1179.8	1001.22	1083.87	1093.96	973.808
253264_at	82.9193	129.315	104.721	135.735	109.802	101.983
255013_at	21.2964	60.3039	27.0537	60.845	58.3193	33.3897
256179_at	303.148	362.598	333.482	326.177	295.044	254.705
257463_at	39.4894	82.4598	56.4902	78.9316	73.6838	60.3645
248040_at	135.581	74.3131	133.677	107.825	85.8483	97.9312
263870_at	74.3809	105.12	110.556	92.6466	78.3916	52.1465
247779_at	7.85863	10.1559	8.99085	10.5373	9.70566	8.02114
257036_at	15.4669	9.71128	11.6991	9.5947	11.5133	12.6927
246610_at	21.0664	27.1679	16.1618	20.1827	22.6167	21.6198
252344_s_at	27.0578	29.8952	31.5473	32.5766	28.7172	30.3264
258683_at	308.012	156.013	196.815	143.33	169.272	127.704
248640_at	6.36405	11.5705	8.14096	8.65983	8.0249	11.7125
246538_at	50.3153	59.6682	54.7869	64.8983	79.8264	106.855
246201_at	161.683	174.565	162.703	189.208	172.607	171.448
247396_at	89.3366	83.0233	67.8131	93.7649	91.278	79.5983
252624_at	270.267	312.031	141.586	288.071	310.006	381.981
245893_at	230.148	147.308	172.33	124.611	162.428	179.409
249726_at	4.93647	7.42104	5.20453	4.43792	4.19759	4.06259
261940_at	163.09	163.632	147.95	125.707	135	113.692
263990_at	225.165	122.822	205.515	187.666	194.815	242.033
249627_at	237.339	246.348	278.919	222.932	249.976	266.926
251505_at	110.154	87.0194	105.328	114.359	88.7641	60.7499
263550_at	52.8348	51.7335	39.7466	43.61	40.6077	32.5339
253991_at	108.949	77.0575	70.2466	64.2164	57.7254	52.4484
252662_at	48.4258	60.3753	40.6799	42.0148	36.6376	33.9277
252314_at	31.2792	30.4238	58.8607	28.1537	42.2352	32.3418
263962_at	13.2438	16.3592	19.9514	19.6044	25.9365	21.8527
265079_at	162.947	142.522	156.118	140.225	127.72	115.996
248035_at	52.9787	44.9716	70.2143	39.0904	58.1493	52.5844
250733_at	112.57	129.837	88.6588	183.509	180.634	154.215
264928_at	167.95	141.56	163.691	155.367	219.245	283.932
256466_at	181.152	113.082	165.856	116.046	124.981	122.289
252171_at	194.501	182.937	173.365	170.383	186.355	146
259957_at	51.1978	46.5771	48.5672	42.7317	43.4341	40.9133
259181_at	1085.38	769.916	1424.87	1232.42	1569.45	1478.33
246886_at	142.084	125.865	259.013	166.904	207.289	203.08
249853_at	41.2312	39.1609	34.2315	31.9211	26.7861	25.4897
263705_at	41.5224	80.7082	53.5695	60.6208	69.6085	55.2547
252943_at	25.4733	31.0212	30.2514	50.7145	42.7505	54.9978
252407_at	227.384	193.798	220.351	187.189	184.107	214.972
263279_x_at	16.2675	19.7297	18.5972	17.2659	21.1928	20.1817
253314_at	110.044	146.086	145.523	133.934	108.322	110.149
264200_at	49.3153	53.4092	49.3229	37.1089	34.51	34.4171
250085_at	14.9841	25.8504	22.2571	26.4754	27.0256	18.6883
254293_at	80.6149	45.212	94.7208	62.9483	63.3654	82.5693
264400_at	38.4505	235.626	76.4782	195.608	87.0525	53.9304
245489_at	349.456	106.375	335.093	158.198	190.768	169.432
247201_at	1453.04	809.582	1398.04	1185.04	1544.69	1467.36
253731_at	153.229	201.521	167.426	189.837	161.591	134.368
266835_at	124.247	236.017	108.944	136.018	88.4665	111.413
253539_at	60.4407	50.8724	55.4265	68.7136	60.2814	56.0142
256297_at	4.68126	26.3665	6.46046	7.3006	3.93531	4.82641
266064_at	24.5758	21.2423	18.1663	20.0021	17.4785	20.4898
248081_at	74.9412	83.7644	88.3748	113.848	160.065	101.453
248956_at	16.5713	18.3432	18.4016	19.2758	16.6424	14.7456
250832_at	5.92201	10.0564	7.51186	4.92115	6.25198	8.86067
264008_at	164.165	174.217	202.289	151.211	163.356	179.684
252121_at	115.156	192.117	114.034	125.811	96.2579	98.545
247306_at	77.6482	104.415	98.055	86.1002	101.313	84.7773
260094_at	144.941	165.431	160.343	129.423	154.546	175.358
245777_at	72.5844	56.7151	74.5895	54.2099	56.2745	45.2467
265815_at	27.0757	44.7665	27.493	32.8867	36.1819	35.5452
248684_at	194.292	147.062	184.65	197.626	333.413	348.305
246158_at	333.139	292.793	307.728	268.107	244.769	237.338
258211_at	28.16	33.7548	26.2228	28.7081	25.6445	25.0968
258398_at	986.975	818.099	817.558	957.898	1000.53	1007.97
260838_at	4.35108	4.80127	4.89195	4.88266	4.94936	4.98303
265961_at	49.107	66.5755	32.6731	51.7318	42.7053	40.7359
267342_at	126.239	130.062	133.834	124.469	88.5382	108.056
261902_at	106.508	125.736	105.066	109.158	112.575	120.659
257651_at	191.083	181.194	274.549	249.164	338.92	317.247
260051_at	25.5559	67.6388	42.7948	64.7325	51.5128	45.5394
246910_at	60.0198	50.0331	61.8887	51.6912	44.4101	44.3101
262366_at	42.2165	49.767	33.4857	34.9321	37.2361	40.0872
262703_at	407.453	410.431	303.412	295.079	359.342	257.26
247207_at	269.065	263.172	218.448	164.98	196.848	215.469
264821_at	45.0159	24.1489	62.5123	33.3889	34.6212	21.1848
255057_at	32.5567	30.8884	35.7657	32.7558	39.61	40.887
245876_at	5.61368	6.8431	7.35571	8.92957	8.87136	7.27297
252862_at	16.6786	32.1879	16.2622	19.9155	11.3453	16.8888
248379_at	260.871	170.783	243.154	211.908	222.959	189.765
253693_at	158.282	319.224	163.732	291.176	201.598	151.117
267001_at	191.809	335.261	166.076	231.977	188.349	242.617
245356_at	1035.98	1192.96	1050.88	1442.95	1284.44	1093.46
266460_at	59.1313	97.3688	120.893	217.518	340.44	420.148
266520_at	307.271	339.801	292.786	279.921	334.716	317.422
258311_at	132.332	114.86	141.788	153.426	144.153	105.526
255948_at	24.7018	45.6264	38.3782	41.5355	45.9445	39.6876
253535_at	217.746	160.982	285.865	226.166	253.317	134.192
254603_at	10.8708	32.0539	9.46376	12.6268	9.65397	12.0598
264463_at	283.222	184.533	234.809	123.227	106.466	178.797
248911_at	156.601	32.7618	189.444	103.69	297.845	310.52
260564_at	201.032	190.452	156.339	238.198	218.091	189.269
260125_at	27.6953	40.9681	25.8738	27.7715	36.4117	30.8935
256329_at	156.148	143.065	172.675	167.806	176.562	156.568
253045_at	9.06954	17.4219	10.3014	28.4623	21.8527	19.7842
247825_at	92.276	92.6664	82.1529	79.521	74.3073	85.8498
248861_at	12.4422	14.2173	16.7548	24.7996	19.7242	18.3624
259739_at	127.098	125.64	113.581	119.565	105.31	90.9566
251247_at	132.572	137.029	122.462	130.398	107.857	85.0353
250065_at	43.4841	44.0083	42.1883	32.0669	25.4538	29.9209
262880_at	15.6335	29.4648	17.1907	22.317	21.7841	19.2946
248586_at	50.979	62.3748	51.6239	40.0039	33.3497	26.9072
265776_at	14.4842	21.5546	13.459	19.3927	18.8057	11.6844
247693_at	287.229	162.258	236.264	239.989	198.372	165.907
255854_at	26.7611	33.1429	34.0529	34.7676	33.858	47.7997
251683_at	57.556	52.6866	53.0151	56.4816	55.0764	38.9727
266457_at	179.466	266.954	203.181	181.289	166.956	177.412
248515_at	69.2093	94.6728	94.8505	117.115	125.271	96.7568
265732_at	29.8573	24.4062	21.414	29.6211	32.0483	26.5787
246864_at	295.023	381.794	234.065	298.521	199.864	209.865
251133_at	539.738	249.944	593.789	364.739	614.332	646.593
245711_at	671.355	820.921	754.567	930.862	514.533	337.909
255555_at	78.857	73.5918	67.9431	78.0483	79.8648	79.5983
260555_at	62.6283	40.0597	26.9441	35.0989	33.0484	36.5284
254446_at	181.83	224.444	239.576	268.622	315.66	250.413
254682_at	309.848	177.863	276.658	206.918	287.361	258.432
257724_at	7.9354	12.2705	7.27387	9.21032	9.26157	8.81285
262671_at	6.64436	15.615	6.02185	9.00366	6.24529	6.62696
248823_s_at	3.49957	4.34153	4.57114	3.81355	3.92258	3.97152
258861_at	90.5611	55.2368	77.6601	62.0307	56.0724	78.2789
262455_at	236.815	274.837	296.34	220.315	191.818	180.793
266518_at	48.6318	22.3109	87.4881	24.23	30.4897	38.6581
248560_at	100.623	137.598	123.281	154.839	158.243	110.04
258007_at	755.305	436.835	697.895	566.055	555.919	619.334
262417_at	253.139	260.157	190.841	231.355	203.612	179.38
253444_at	139.336	103.569	114.669	111.668	105.467	95.0303
247664_at	11.5663	13.0217	10.5614	14.5325	13.3356	13.0739
251038_at	255.822	832.59	319.102	582.229	466.256	367.032
245315_at	210.354	299.879	168.767	247.712	189.739	162.78
245561_at	12.3117	13.4032	14.5167	14.7608	11.7459	15.0908
260368_at	20.7559	36.5684	48.7231	22.4952	53.087	64.7708
259131_at	311.74	327.561	329.819	425.785	575.337	471.848
258974_at	36.7346	21.8143	32.2224	28.9936	30.4754	27.1006
249577_at	53.7214	46.8337	86.6898	56.6122	66.894	64.5911
253064_at	7.8439	11.838	8.15064	14.5628	12.5934	18.6573
255782_at	8.34376	7.96193	9.33972	11.265	6.30802	6.49528
257858_at	186.26	192.897	302.656	245.056	472.628	448.452
253343_at	355.518	538.645	374.012	277.588	255.147	337.353
264807_at	135.432	151.712	100.995	146.377	130.848	133.766
257987_at	29.5908	48.2148	26.201	28.2281	26.1006	21.8912
248723_at	8.21251	7.8439	9.1446	10.0961	10.1219	11.587
245846_at	15.4196	19.0182	12.8618	17.9762	14.4622	16.8929
245399_at	265.891	67.3004	136.524	246.835	512.012	376.638
249656_at	19.4513	16.1886	16.5435	17.7852	15.0126	14.8615
248970_at	79.1449	241.578	41.684	78.3681	8.92858	24.4659
263775_at	15.7248	15.2806	18.8936	24.8892	24.5616	22.4266
251827_at	68.0275	66.5281	88.2336	112.898	100.386	74.225
251969_at	81.0729	57.5395	47.7908	78.0021	96.2693	94.2898
259750_at	201.386	172.008	190.413	152.944	175.321	134.567
256905_at	47.2675	67.7099	43.0077	60.4341	66.571	59.5162
255856_at	94.3983	93.4994	84.0314	91.719	150.015	193.043
266514_at	359.588	172.749	282.2	207.711	185.953	182.829
253923_at	34.6657	57.6041	47.6613	44.1282	53.745	42.3871
263497_at	11.9922	284.805	197.306	2636.29	1230.59	444.084
257991_at	71.1816	78.1595	70.7378	69.2649	69.6995	69.1914
265996_at	475.965	625.915	450.79	434.74	375.115	390.577
258855_at	459.988	348.115	463.682	426.315	449.549	387.68
244985_at	367.18	367.285	661.796	367.55	531.676	480.585
253754_at	21.5577	26.8079	35.6045	25.9295	55.9443	96.6602
259969_at	34.7469	34.2307	42.358	39.871	56.5768	66.3125
266484_at	154.093	127.92	181.257	153.709	153.172	103.423
252880_at	244.627	654.833	324.071	888.312	739.116	426.699
260756_at	50.0079	43.4341	41.1393	43.417	40.7194	39.587
253081_at	388.925	470.701	356.306	453.454	299.594	251.682
258038_at	307.791	566.57	492.912	366.011	253.953	211.992
256276_at	59.6336	64.4244	54.7116	54.4246	40.6213	34.5116
266852_at	80.9104	80.3984	72.883	99.5443	83.0082	64.5306
249064_at	168.502	141.44	248.979	119.598	221.798	216.549
249948_at	6.45617	7.69573	8.82824	7.18572	6.64719	9.73998
256256_at	202.961	293.518	209.712	204.158	209.706	181.091
250936_at	13.226	69.4141	35.3059	160.988	129.14	90.5143
245478_at	229.967	136.1	242.693	196.483	214.065	195.023
257045_at	8.11456	6.54771	6.93759	7.81947	10.2741	9.05789
248446_at	330.404	294.924	392.026	324.64	371.389	349.936
247411_at	79.0056	107.67	91.2742	89.8918	88.3684	80.7711
254300_at	47.2297	69.114	62.1426	50.4162	37.774	22.5708
247282_at	136.384	81.0349	147.768	173.983	136.116	132.671
265116_at	6281.26	2277.86	6431.36	5359.81	7489.26	7291.53
248582_at	68.6535	123.879	54.4707	140.156	88.5983	82.8258
250114_s_at	596.368	255.437	531.591	283.978	330.992	370.982
266407_at	243.699	237.959	270.809	211.032	176.853	254.248
264317_at	645.602	399.562	528.275	613.943	815.416	1178.07
245235_at	301.919	282.939	227.773	208.818	240.975	240.85
254306_at	528.136	435.503	458.936	392.925	374.64	406.197
253281_at	371.998	105.685	276.805	123.209	164.276	175.928
246031_at	165.924	64.1691	89.8563	100.984	96.7111	106.372
262215_at	141.896	117.805	132.703	112.126	168.459	188.462
262143_at	20.7377	23.6532	20.2838	18.9347	18.7754	21.1387
249359_at	96.9593	84.7497	107.237	74.5373	71.7202	68.8455
263442_at	21.251	20.0811	21.0725	21.9891	23.1106	22.4611
254529_at	101.573	107.197	96.515	120.885	129.203	114.328
265136_at	135.453	111.719	98.6485	102.992	79.6723	54.02
251937_at	71.0081	97.4028	73.0216	132.09	122.974	90.135
262992_at	175.545	175.484	151.533	141.287	98.9728	88.3723
247839_at	832.374	570.961	755.709	726.916	774.96	755.083
253284_at	490.835	588.028	387.44	461.887	384.845	389.498
254318_at	13.9358	68.0484	14.1056	20.6435	12.0543	16.701
265827_at	118.239	78.7597	116.398	78.5336	91.7448	97.2393
251220_at	137.526	176.732	126.988	119.372	140.049	104.836
260678_at	27.4349	42.7424	40.27	40.2815	43.3889	42.5474
261582_at	446.328	315.993	437.694	365.636	396.179	342.844
259880_at	212.404	275.105	296.458	427.108	403.815	259.167
261130_at	195.833	234.71	120.343	191.237	170.886	222.01
249852_at	7.59335	7.59945	8.41732	8.02737	8.61766	9.05256
247971_at	20.9603	30.4579	15.8665	22.5055	17.0957	18.9517
253245_at	17.0892	36.0173	25.8967	36.8499	14.8794	16.1072
246445_at	26.5291	41.6627	27.5424	40.3672	24.9761	29.0497
262329_at	482.485	607.288	521.158	405.873	494.675	500.415
245395_at	148.844	145.174	155.449	172.573	200.336	159.976
251984_at	81.0962	46.5329	86.4274	69.2462	125.496	95.0256
245815_at	44.5927	76.7192	45.1789	59.9807	57.761	37.9936
254819_at	22.5069	92.1312	10.5729	10.134	5.91348	7.33824
255240_at	433.383	753.81	371.339	594.092	414.109	359.316
258707_at	40.3441	46.4653	34.7548	36.654	38.5275	28.5127
245187_s_at	66.2855	74.9132	65.1319	47.7334	51.6485	54.1457
251992_at	4.48359	4.78966	4.07196	4.14266	3.4828	3.94925
266721_at	14.0141	15.8937	13.7031	16.4105	18.2044	14.8615
247806_at	78.052	75.6744	72.8007	67.0821	80.0369	63.1743
254814_at	159.107	201.397	175.685	174.231	186.003	168.818
258911_at	173.754	138.326	137.473	116.101	108.415	121.585
262369_at	5.50556	11.4908	4.65432	7.71653	6.89327	5.69218
260542_at	215.986	232.113	252.865	244.131	282.625	220.916
249373_at	135.7	358.099	180.612	236.884	201.432	161.219
260794_at	49.6835	69.0042	59.9483	67.5192	63.4205	57.7742
245649_at	85.0231	61.6371	84.9542	61.621	70.5413	54.2331
254492_at	4458.07	5399.23	4703.98	4937.96	5019.3	4319.43
245625_at	310.199	228.893	281.613	214.859	259.067	259.496
259018_at	59.2655	122.039	39.5801	44.967	35.1006	35.7158
260409_at	121.448	110.168	127.734	137.515	123.648	93.2037
264351_at	73.4204	71.6837	60.8474	67.5891	51.9984	71.613
249192_at	125.538	109.342	144.266	122.647	108.815	97.8983
267365_at	138.476	157.934	128.787	153.756	146.929	123.03
267239_at	342.516	498.107	278.969	320.182	302.786	299.569
255950_at	6.20778	6.05452	9.83325	6.05249	7.09314	9.81377
259244_at	30.346	17.0084	36.9449	20.2613	23.8015	37.705
266104_at	23.1938	29.8317	20.2371	20.3568	20.0487	18.6704
258078_at	119.023	137.065	73.7816	311.558	188.432	122.76
248295_at	12.6084	14.9433	9.83965	15.3347	17.6648	19.1504
247101_at	44.0449	60.5904	58.2696	65.0914	99.3632	78.5704
254910_at	120.158	99.8414	89.7479	90.856	76.4412	82.1183
257891_at	15.7487	19.2747	13.5334	13.7965	16.5251	15.8385
263631_at	804.769	990.069	751.348	881.376	707.434	684.742
254178_at	132.803	191.51	146.895	113.613	101.617	71.6302
267017_at	8.12495	13.9985	10.0308	9.22324	14.4803	12.1343
246068_at	6129	5779.05	5277.9	5024.94	4860.4	5139.98
246223_at	90.1561	92.6268	74.8028	115.714	92.7515	72.0651
258822_s_at	255.686	200.805	305.487	224.413	241.116	226.817
247173_at	450.79	444.985	387.786	377.809	319.591	299.088
265257_at	371.116	601.594	430.109	416.434	347.692	358.33
246160_at	120.398	111.432	116.008	138.448	127.662	102.971
253131_at	12.0814	26.4197	12.0075	19.6877	16.4804	19.1777
247328_at	326.828	438.513	388.501	356.955	539.95	459.989
246632_at	14.853	17.8007	12.8183	13.4023	13.7056	12.7752
257619_at	15.9412	15.7356	19.2132	13.936	17.2087	9.7449
261685_at	12.547	18.0243	12.2034	13.1876	9.94013	16.9637
245012_at	1716.27	1961.91	2594.44	2881.36	2473.27	2464.99
254964_at	5.48042	8.70472	8.87352	7.30096	6.21467	6.73308
247270_at	126.592	158.198	201.075	145.351	115.205	118.232
257240_at	191.993	160.491	212.854	188.592	202.191	193.001
254477_at	612.976	492.692	755.104	479.182	552.77	558.948
259593_at	719.929	754.377	527.682	689.148	579.581	589.196
261431_at	6.84839	63.6155	34.3901	86.0461	83.0267	35.6578
253109_at	15.1588	17.3902	19.6355	23.1349	32.2956	50.8653
266537_at	185.927	141.756	174.299	147.506	149.317	155.188
253639_at	883.314	787.656	857.532	875.314	1122.44	1088.58
262910_at	146.488	363.52	290.852	317.91	272.098	334.077
264290_at	32.6273	30.6757	32.4716	26.5039	29.2148	29.708
248029_at	130.618	53.2435	142.665	66.139	106.451	105.295
253523_at	252.144	207.37	252.274	207.014	195.206	214.304
260595_at	98.9031	113.164	97.1674	98.5242	106.054	115.909
245696_at	106.169	13.3475	75.8417	11.3201	22.5975	26.7029
254413_at	9.0239	9.53006	14.5878	25.8868	29.2111	17.1884
252633_x_at	71.7577	64.488	74.4787	58.8601	61.4146	55.6759
265001_at	656.524	754.799	660.305	773.978	823.192	819.375
256045_at	18.8547	12.4498	20.0798	13.6601	16.9233	19.7826
266660_at	101.553	75.786	81.0263	90.5362	107.183	92.4998
253926_at	42.7179	53.509	56.0569	63.1497	76.2804	73.0946
262177_at	12.1735	57.4478	7.87187	13.7217	12.3577	12.6519
247215_at	89.51	22.7431	29.3476	10.9006	5.91716	6.55118
259152_at	186.414	170.529	144.643	163.258	152.71	136.248
259254_at	83.745	94.2755	96.5438	70.2667	63.2443	57.5537
255032_at	7.73451	11.872	6.3243	11.1837	8.40999	7.41519
251602_at	250.25	327.33	225.157	342.836	313.952	265.239
252960_at	67.4333	67.8369	77.6071	61.1651	78.0007	68.2725
248461_s_at	166.074	183.216	205.344	167.925	166.326	134.055
261767_s_at	163.006	199.327	203.181	200.937	143.995	125.015
251431_at	160.032	137.065	136.062	140.324	99.4462	97.1733
249767_at	17.272	35.0057	20.6437	14.1499	10.2245	15.8287
263702_at	12.9819	13.1645	15.5249	18.4936	19.1835	19.3232
260079_s_at	118.603	202.432	150.752	147.337	124.503	130.891
252036_at	350.254	149.528	319.964	197.975	290.031	341.482
248142_at	34.1903	42.5801	41.8099	44.1773	45.2662	41.4882
251261_at	16.3014	20.7751	19.9397	18.2306	14.8936	20.7974
265691_at	82.4149	86.8852	80.149	74.9816	83.524	77.0484
263111_s_at	201.595	253.791	116.759	171.359	75.8873	126.574
253057_at	21.9318	15.9731	15.5667	15.2944	10.1756	12.496
260207_at	83.379	127.776	94.9514	162.009	125.563	97.2468
254408_at	6.85783	7.70341	6.04459	6.89693	5.51031	5.40496
245682_at	108.667	132.017	95.5485	100.23	81.5146	77.8939
250362_at	25.1213	29.6182	27.1694	32.5502	21.4395	31.9947
253891_at	25.5445	20.1852	15.7053	32.8311	23.5564	28.3415
245943_at	24.7402	38.5918	20.7297	26.8488	24.2531	24.936
253440_at	127.311	126.22	134.184	232.285	175.207	139.358
255079_s_at	2546.85	3414.71	2970.63	2977.73	2489.64	2451.33
253687_at	13.9231	38.471	12.1658	11.7683	9.04696	11.0209
249666_at	106.992	71.4918	138.648	74.8144	111.265	88.006
256866_at	159.202	200.692	196.687	203.898	155.409	96.4263
253859_at	222.344	338.522	304.645	438.5	280.968	203.532
257066_at	16.7338	41.9802	11.4866	26.3595	16.761	32.5109
265844_at	5.44803	12.5414	10.2528	11.2026	12.4019	12.6187
248062_at	28.0872	639.885	24.9676	41.864	21.3292	122.959
252540_at	73.6865	57.3459	78.6079	59.1281	61.644	55.5176
252230_at	10.8556	14.1664	21.3848	20.4066	22.1369	22.8814
253296_at	17.8045	20.565	20.7986	22.2091	18.4685	23.0134
261026_at	1038.12	1032.79	1059.74	1028.15	1056	818.131
264408_at	22.8924	27.118	23.6623	25.3218	34.6438	22.3412
249240_at	203.535	155.364	212.521	149.78	173.157	159.24
245329_at	667.027	1101.76	415.174	471.757	190.165	485.419
253825_at	574.448	461.125	516.553	519.297	489.973	605.151
248549_at	62.7367	45.3499	39.5821	47.3621	42.7725	41.5727
251562_at	184.299	189.854	189.936	180.835	173.868	136.205
248094_at	7.02183	9.84982	7.69287	8.48368	9.87013	9.01933
266059_at	372.299	491.041	287.574	321.67	250.985	273.877
255587_at	106.55	224.015	73.8366	97.5503	57.7849	52.2818
258106_at	191.28	184.477	198.142	195.639	196.51	216.615
263788_at	6.56035	10.5273	9.64293	9.7947	10.0429	5.59333
249474_s_at	10.3661	11.4514	15.0106	10.3147	12.585	13.2069
248023_at	39.5494	37.1953	40.5698	30.7072	33.4779	43.1759
256972_at	87.6524	84.6384	82.5969	78.9457	65.3649	74.0455
251445_at	46.4443	40.2809	44.6832	35.5456	34.4158	29.9209
249846_at	125.299	108.347	128.475	113.322	109.938	82.6861
254272_at	9.33697	11.3404	7.29609	8.7254	9.38296	8.92039
264386_at	6.19173	13.16	10.1771	11.426	14.5088	14.8763
263874_at	657.648	841.824	591.124	672.061	699.348	778.731
256282_at	8.17557	11.285	9.86416	10.0362	8.97866	7.17519
256564_at	22.2099	24.4143	18.0373	29.074	27.6685	30.9502
265521_at	118.003	110.098	114.953	118.598	102.777	87.4827
258511_at	112.847	134.643	136.648	123.499	103.017	80.4179
250673_at	21.2977	18.6726	17.9108	24.6958	17.9671	17.3594
261376_at	81.1765	115.19	137.916	128.538	139.895	108.885
253388_at	434.388	336.31	492.733	341.6	407.292	442.973
266009_at	4.97891	9.87499	6.06896	5.5088	4.96689	4.70359
259511_at	171.597	128.943	157.214	127.302	141.412	202.304
253797_at	53.3467	49.0533	56.7744	62.7328	52.7746	53.525
257974_at	659.866	380.793	751.913	523.371	783.695	667.604
262935_at	164.474	99.5128	122.563	99.829	93.0445	77.124
247202_at	207.975	222.824	167.121	177.65	193.67	151.711
246390_at	13.3631	18.2457	19.7663	21.7433	36.4117	37.6249
261627_at	133.155	138.298	112.08	91.4481	92.0166	107.927
258064_at	11.3714	14.1083	11.8273	7.38012	8.09898	5.85993
261632_at	38.0872	47.3806	40.5698	43.5869	39.6069	37.595
263010_at	46.936	48.808	41.8388	54.7672	42.2332	41.3162
262529_at	76.3171	50.5683	41.6905	37.3481	18.3001	31.9964
251157_at	25.9313	38.1079	29.0774	55.0009	64.3968	55.5832
253061_at	115.673	44.5028	76.5993	29.8344	75.1394	134.113
248834_at	106.748	108.28	89.6414	98.7915	108.199	102.239
264455_at	16.9583	15.9101	12.7234	18.9049	16.3637	18.6035
252759_at	155.801	110.042	158.799	95.4815	119.065	150.898
263110_at	940.436	689.626	914.661	650.594	717.775	758.033
259519_at	148.719	96.823	131.305	106.953	143.371	120.585
258390_at	26.6863	49.3329	48.8802	50.306	70.9422	57.8924
262463_at	10.954	10.8341	11.0741	10.9547	11.2777	14.015
249011_at	17.0662	23.5362	22.9498	47.8989	39.1488	41.2727
249840_at	530.586	372.737	579.509	463.648	511.179	455.102
247819_at	399.395	360.971	385.905	324.677	259.793	214.512
262990_at	324.608	408.263	381.495	340.109	265.814	244.176
245710_at	37.9756	28.3707	24.2447	30.6082	31.4597	34.2617
266202_at	326.238	314.897	433.548	252.772	389.898	390.91
253000_at	100.182	98.6003	115.893	112.261	90.3176	81.3519
250061_at	112.833	120.351	136.352	106.756	96.5879	102.018
246510_at	1036.87	584.28	736.945	971.437	985.397	823.323
266438_at	11.8428	16.9157	13.3109	14.2036	12.5003	12.267
250687_at	288.098	200.765	171.129	191.394	199.69	191.519
267318_at	227.984	261.288	376.516	306.785	736.088	921.269
263180_at	32.2517	63.0008	45.5056	27.873	25.9729	43.0736
245426_at	15.3531	13.0632	16.9051	11.473	11.3117	8.81384
263033_s_at	167.779	257.487	161.494	235.064	225.306	172.92
267007_at	1825.15	1858.11	1380.31	1374.83	1549.07	1613.86
265033_at	5048.26	4583.54	5252.7	5409.95	6109.72	5712.13
254795_at	23.5038	24.9722	24.4152	24.3104	23.3254	22.0257
245502_at	10.2512	13.5418	11.714	14.1948	10.1614	13.3779
248524_s_at	137.564	229.053	189.353	224.218	187.506	176.343
257892_at	4178.71	3782.21	3950.22	3893.48	4017.45	3784.19
267048_at	47.142	49.4514	35.8779	40.862	41.6197	36.5284
258165_at	97.7167	80.505	102.893	70.1003	82.6678	70.7634
258718_at	29.294	26.7062	26.7065	32.7808	43.6983	26.1136
248678_at	229.238	299.658	205.577	244.398	230.552	189.765
254368_at	473.252	292.521	401.866	333.653	405.111	431.585
267188_at	224.85	220.601	265.972	206.498	247.73	334.232
252974_at	1479.79	2060.06	1787.43	2031.11	2167.1	1779.73
258831_at	21.6592	29.5339	26.0297	28.9156	24.1765	25.1213
246173_s_at	26.0658	36.0732	30.3739	28.5915	22.3335	20.2353
245825_at	112.082	108.295	112.491	126.666	112.765	107.358
261406_at	153.856	202.348	138.722	277.666	243.521	244.075
251390_at	136.76	179.777	157.403	131.387	130.945	117.482
256286_at	86.8683	99.4778	79.8845	85.7816	81.2357	72.2784
261132_at	71.42	88.4062	58.787	98.4092	83.0649	68.7449
250412_at	181.332	205.846	178.482	170.155	185.913	123.515
263210_at	41.9894	14.8343	9.36661	8.6245	9.48392	8.62147
261597_at	38.9	29.2666	62.7415	57.2195	70.1698	68.0857
247886_at	192.686	168.894	195.033	208.327	174.893	134.101
251800_at	14.1263	26.1013	18.6984	22.7814	22.0872	29.4239
263348_at	507.204	722.519	622.628	648.803	555.123	406.01
246542_at	48.3989	48.5822	50.9757	42.5138	50.232	28.3696
263160_at	308.069	273.692	314.069	339.608	323.973	301.422
253212_s_at	137.662	150.405	162.211	138.289	103.472	97.4354
260701_at	25.2559	29.5171	24.6085	25.4439	18.5126	16.8695
246907_at	64.3649	80.0016	80.0016	86.7649	93.8247	62.0316
251063_at	51.7236	90.3964	46.6493	75.2074	43.555	49.8986
265024_at	69.7811	18.4953	22.3037	44.0609	33.4942	34.2994
257787_at	43.4841	60.1177	42.5151	45.0665	33.8084	23.9651
263143_at	11.3558	7.27255	8.84313	8.35477	9.25455	11.054
247951_at	7.76819	9.07843	11.1123	11.3012	17.9862	14.8952
255936_at	203.448	123.962	254.138	169.854	261.876	273.644
261149_s_at	2488.61	2142.34	2836.07	2707.37	2610.55	2179.65
251484_at	191.018	176.914	159.163	202.082	152.534	126.38
257999_at	18.9739	36.5618	21.9526	31.9163	32.3878	37.8598
266319_s_at	45.533	26.7949	61.5759	38.6127	60.5364	34.7151
257095_at	7.40813	11.3498	8.87893	10.3155	7.96889	6.93073
259544_at	8581.01	8326.98	9042.88	8095.19	6777.63	6762.98
256803_at	80.6163	89.4495	54.062	51.8153	29.7124	21.9044
259583_at	239.651	164.367	183.07	175.289	218.931	213.719
263534_at	1182.97	1269.91	1016.41	1366.41	1199.43	1081.21
250645_at	56.9638	40.3519	72.6934	74.5818	105.961	83.502
260718_at	75.5672	61.9913	69.8897	79.2616	68.0279	53.9016
259825_at	331.55	374.636	352.514	356.511	331.315	304.861
265619_at	8.00424	8.89629	9.82802	10.9281	9.88286	11.5457
246758_at	993.064	878.114	567.676	587.458	523.403	711.426
258666_at	77.6284	82.3541	74.9324	83.1865	81.7886	80.848
257721_at	20.8372	20.7636	23.9466	25.1213	19.0833	14.9067
260316_at	20.8068	28.8225	17.9732	23.963	19.3334	27.1092
256399_at	191.061	232.587	189.564	213.958	221.501	189.152
264321_at	14.1609	31.7595	18.1654	17.3909	14.9285	13.7046
253583_at	12.6352	8.84416	13.2968	13.0022	20.2656	21.463
259486_at	11.8239	14.9296	16.3772	14.7661	16.427	17.4498
250686_at	12.4301	13.1388	13.2789	12.6212	10.1614	14.8615
253596_s_at	205.265	201.326	202.182	198.277	192.382	192.932
266065_at	313.703	378.901	307.432	273.714	274.352	199.921
260248_at	20.2285	32.5639	26.4739	112.449	54.7303	57.0159
253730_at	289.883	423.943	270.314	299.636	293.925	268.71
246061_at	44.9845	53.1478	45.2099	49.6859	44.5928	31.7779
254132_at	156.597	103.838	79.5316	71.1816	48.1542	39.6876
262845_at	201.731	131.062	203.782	197.642	165.833	166.648
247130_at	643.091	724.992	950.986	683.865	744.031	790.148
254593_s_at	52.1985	36.5284	44.4856	33.0097	26.9187	28.3954
259138_s_at	18.0217	26.4197	21.5749	26.8606	20.3781	20.34
245142_at	50.1996	46.6064	52.1319	50.3308	51.4427	43.2508
249269_at	101.465	70.6029	89.7649	72.7221	74.1816	57.6293
253774_at	6.05325	7.64285	10.0504	7.00099	7.78876	7.14133
244940_at	1812.18	1872.36	2484.51	1882.13	2160.19	1845.47
247934_at	26.6982	38.7559	35.7041	38.0914	47.7889	42.2585
266114_at	10.784	11.4531	11.498	13.731	11.3505	11.8037
258512_at	178.215	182.534	129.438	168.638	152.398	146.408
250448_at	38.7117	36.5218	53.9398	48.6798	49.3714	36.0057
263914_at	86.0541	36.4043	75.3316	58.8242	115.461	107.648
255544_at	108.462	129.745	112.642	129.558	107.026	102.812
255529_at	36.4596	67.1834	45.7265	49.8921	53.9568	42.5968
247609_at	24.0474	46.3184	30.5726	36.9145	30.454	28.8537
246350_at	39.4144	22.4368	18.0082	22.6931	14.5993	16.6906
264828_at	154.607	117.682	164.277	150.925	136.18	111.078
259585_at	14.364	16.2292	18.5548	15.7977	18.9587	13.0607
264766_at	11.5139	19.0667	7.27406	15.0133	8.73261	8.74868
246293_at	526.834	804.903	176.385	378.915	79.5175	290.397
246244_at	20.9301	17.1296	30.9204	24.8417	26.0791	29.2626
267640_at	54.2817	75.1486	60.815	52.6214	53.3129	36.9076
260603_at	206.559	214.556	204.124	219.639	221.849	203.185
252242_at	92.0816	75.1909	83.888	68.3101	73.1798	53.4513
265189_at	271.578	301.097	178.783	189.682	116.902	202.206
255981_at	28.1881	53.3532	42.3097	34.1915	43.479	34.9979
254335_at	274.203	309.531	283.954	213.601	219.396	171.032
250451_at	21.3537	23.0727	21.6638	24.7543	28.4161	22.0289
265366_at	47.4633	53.7971	34.2407	59.2803	43.6561	46.9196
254089_at	325.412	131.751	276.007	233.109	284.347	239.166
264033_at	7.77796	9.8419	9.31432	8.52769	10.1614	9.59586
250400_at	142.731	231.626	171.641	214.797	158.492	144.582
266219_at	12.1027	10.5202	13.9915	13.1726	13.3062	10.2007
251869_at	463.148	281.671	419.765	461.938	419.131	374.64
261113_at	87.8615	57.3341	75.346	72.9439	58.1332	58.6679
258550_at	45.7103	38.7733	35.4951	45.1344	39.5595	30.6942
253739_at	63.1767	54.1098	62.1732	49.5935	75.3462	67.932
250383_at	111.166	95.4635	118.912	99.4049	118.338	95.7253
245724_at	63.7262	183.61	70.1769	126.995	76.4664	57.6521
245526_at	18.8358	17.5345	24.0526	19.5348	20.6449	17.6057
261418_at	260.376	248.95	224.327	208.149	323.453	354.004
259848_at	140.552	146.811	226.738	227.104	272.828	224.515
248556_at	13.0487	18.0673	12.6562	12.5119	10.8676	11.4914
245279_at	107.432	160.449	116.409	97.6133	99.9816	97.6255
258232_at	32.4589	28.0564	33.5474	22.017	23.9984	28.3297
256513_at	194.387	106.706	160.115	136.157	144.401	93.7649
245026_at	204.12	291.961	490.361	263.172	316.359	380.567
261581_at	390.728	502.383	382.165	495.357	386.898	236.315
261254_at	225.272	161.815	191.941	142.082	187.684	182.962
255767_at	287.19	312.674	220.036	268.636	222.213	198.58
254643_at	29.7056	37.2475	28.6114	35.6712	30.8715	33.8642
258475_at	10.0657	17.6139	12.0621	12.2585	11.1418	11.2215
256887_at	25.6045	24.0637	36.8591	25.6408	32.918	25.6408
262126_at	12.7064	14.6911	10.8459	16.9005	8.32588	10.1974
252934_at	14.9673	24.0346	17.1262	16.081	21.412	21.3538
262933_at	24.1785	36.3298	31.1402	34.3087	26.5625	17.5157
255564_s_at	7.71447	6.44866	4.72076	4.822	4.21174	4.58298
247689_at	44.1942	58.1892	42.6508	54.4285	48.9321	39.3876
258678_at	1005.86	952.622	1020.81	999.989	860.563	715.222
258793_at	331.209	205.109	230.835	181.561	185.497	184.164
251289_at	35.0364	27.8853	33.6086	35.8146	37.5011	35.1721
254559_at	570.199	403.759	526.688	774.484	594.829	524.713
253766_at	530.516	652.644	584.853	566.761	603.817	517.225
255798_at	31.2129	33.4992	33.9498	41.9959	38.0697	36.3627
249466_at	298.386	330.3	225.908	252.8	224.369	238.145
251222_at	483.956	623.741	368.084	487.665	401.092	391.87
263637_at	95.9846	94.9661	85.2714	88.6161	45.2741	60.5946
257599_at	2816.36	2473.58	2108.8	2116.59	2368.58	2724.18
253921_at	39.9671	38.8241	30.0729	42.4178	39.3772	34.8221
264354_s_at	16.984	40.7521	35.1891	14.3166	12.9909	10.4057
266070_at	37.4549	712.927	9.58447	98.5627	41.9413	178.284
256075_at	20.8115	46.0983	33.0975	48.8398	41.523	25.1213
266703_at	25.7618	27.119	26.7401	26.5108	22.7914	21.3305
266956_at	50.7892	31.2922	36.9116	23.5224	33.885	44.9891
260916_at	626.353	881.936	701.735	730.532	692.165	540.084
252543_at	736.123	676.746	814.918	622.724	646.882	550.275
267061_at	148.432	178.702	142.166	207.025	160.06	155.604
259790_s_at	6.26373	5.31257	5.49778	5.42901	7.18654	9.96294
245957_at	264.604	355.448	250.969	307.102	215.423	201.773
253578_at	17.4677	38.1348	21.4628	31.8834	21.2904	15.7331
252297_at	361.147	448.098	283.794	307.696	274.049	327.327
263193_at	304.569	370.725	558.315	715.02	971.965	739.874
259248_at	20.6605	32.2822	15.1707	26.5035	23.7182	22.7772
254077_at	229.658	454.569	273.927	429.431	352.949	302.363
266547_at	82.7393	102.687	83.1148	84.7316	85.0645	85.434
261301_at	26.1183	29.0896	26.8648	25.3065	36.5027	40.02
254872_at	79.3854	90.1305	82.0212	100.464	85.3392	65.2269
248163_at	28.4809	14.3052	16.0137	57.0586	54.3706	31.4979
253071_at	182.707	153.775	194.833	178.781	166.922	183.606
251141_at	5.39821	5.55771	7.78437	6.41053	7.08984	6.95234
267565_at	23.6496	9.72637	5.30382	3.42915	3.74317	4.91202
245518_at	10.5855	11.8202	7.37043	12.9253	8.68249	10.917
264592_at	171.017	304.611	142.62	204.419	129.209	150.449
246770_at	79.5393	85.5389	78.1091	86.104	84.8061	77.3
251801_at	1743	1960.26	1786.03	1628.2	1793.2	1696.79
261896_at	324.656	287.937	297.944	366.934	333.438	383.557
262985_s_at	2631.03	2382.44	1743.9	1845.96	1966.55	2056.74
256578_at	136.379	103.948	180.703	158.617	191.054	170.19
245391_at	2800.73	2613.45	2763.93	2661.61	2679.62	2498.45
251962_at	3593.89	2635.12	3062.92	3437.62	4047.82	4295.54
260540_at	12.0218	65.9831	21.0238	30.66	21.3101	15.8249
266986_at	284.711	259.048	337.208	306.357	317.781	261.726
251436_at	48.4965	49.6753	44.2664	62.7887	107.083	63.1251
260781_at	45.1149	69.4824	42.1708	47.3539	51.4007	53.0417
252075_at	6557.36	5578.45	6601.09	5743.62	5972.51	5877.31
256251_at	63.254	75.7784	79.8348	69.7734	56.174	42.8565
247937_at	23.8015	28.4426	38.2598	26.8856	29.481	33.4333
265025_at	40.328	51.928	54.1203	31.6788	39.4666	19.8115
251122_at	384.448	302.19	466.432	363.498	452.815	586.065
263963_at	122.421	150.097	130.369	126.641	128.265	105.608
265707_at	242.396	264.528	286.865	296.763	272.986	229.232
256664_at	13.4447	48.0664	9.82689	25.9024	7.08736	9.80133
245124_at	95.4359	118.773	83.1307	105.997	137.773	107.741
252137_at	9.28855	10.8553	10.8757	22.1521	13.9269	10.1068
250633_at	10.547	17.7179	9.36556	9.6341	10.6408	8.84466
253121_at	136.353	161.442	154.398	151.738	127.889	98.4592
246188_at	7.23735	8.1314	7.13622	7.84236	8.16166	10.618
252410_at	10.0057	15.7758	14.8461	16.2693	17.944	17.8839
251534_at	107.987	127.752	152.476	123.12	116.159	148.533
249721_at	46.0406	117.728	32.1806	59.1601	41.788	46.5555
255684_at	41.9084	33.3427	46.4722	39.9879	45.1002	47.4157
249321_at	6.69892	13.7764	7.10039	10.7345	8.10542	8.62573
246391_at	198.201	243.648	191.195	160.469	189.47	189.002
262640_at	99.0316	20.6633	28.269	9.6341	12.1505	17.9953
262280_at	230.333	179.065	219.948	212.839	208.885	196.333
259816_at	371.29	186.105	254.935	195.249	182.369	186.615
262749_at	574.185	538.582	403.646	360.63	307.091	339.212
258323_at	115.028	87.5336	142.689	95.1183	127.549	128.044
251790_at	219.232	232.782	138.247	138.247	95.7861	91.8483
264512_at	39.3548	16.1327	24.5712	26.0237	37.6844	38.7405
262244_at	18.7812	42.642	18.5861	30.9011	20.9962	16.085
264103_at	11.2815	10.0975	15.5086	11.0856	16.2091	8.82426
250967_at	331.596	867.525	450.79	759.567	599.336	426.898
257711_at	364.483	417.62	280.075	343.5	362.535	329.756
245950_at	43.4841	36.0075	38.2871	39.1424	44.4433	42.4565
251091_at	487.977	371.689	440.363	464.942	475.348	468.598
262188_at	55.7765	92.9014	49.732	65.1852	53.8851	53.0155
258545_at	61.0917	66.5983	44.6955	58.8245	52.1792	61.9924
256334_at	7.46816	8.44388	7.74	6.49147	6.82389	7.81458
252091_at	199.499	140.024	165.398	136.531	123.665	132.472
256772_at	3779.25	1980.48	2876.43	2838.19	2594.03	2571.1
255599_at	171.07	183.761	177.791	205.288	182.863	121.159
267463_at	90.1867	139.724	69.9286	123.763	94.2845	89.1121
258162_at	746.648	1047.06	854.787	779.876	715.249	583.443
245373_s_at	622.115	855.765	621.39	712.148	635.765	495.998
246943_at	305.419	547.443	245.94	387.227	175.479	354.575
257381_at	35.7237	25.2921	45.1222	20.6599	17.7497	16.6326
250495_at	278.713	253.251	265.402	237.187	233.356	259.543
245379_at	29.8113	20.8453	37.4084	25.2727	30.2044	26.4108
247041_at	8.21049	9.97369	10.2446	10.2741	12.1015	9.12952
246480_at	132.329	155.409	141.772	104.885	92.2264	107.648
258171_at	433.363	370.191	390.689	323.795	283.855	292.67
258783_at	58.6812	30.7284	51.0179	36.9962	42.6508	54.8983
246038_s_at	11.9777	25.4898	20.0811	19.6408	16.0843	17.768
247534_at	182.006	141.794	179.191	150.715	159.738	177.005
248253_at	10.6239	15.4559	13.79	10.2228	8.30611	12.6857
265695_at	18.6095	28.7718	24.0981	25.1213	24.4965	19.0194
256633_at	54.2817	84.1422	49.2415	41.5985	39.9243	57.1338
252008_at	86.1241	108.927	94.625	89.6503	84.8643	80.1727
266226_at	15.6726	19.4965	16.722	13.0268	11.117	11.3937
250025_at	79.3887	37.4181	90.8847	70.9905	127.992	139.524
253265_at	69.2649	127.698	104.183	93.0202	84.5649	65.8672
264897_at	223.368	216.365	148.541	222.689	184.598	188.82
264805_at	39.1746	38.0733	34.713	29.9394	18.4794	22.826
254746_at	112.675	16.2456	79.1983	24.5377	49.5337	70.7178
247014_at	45.0237	45.7838	46.9595	36.629	48.837	58.2714
251175_at	131.192	92.3247	101.426	128.08	126.597	124.652
247698_at	122.372	119.687	124.265	112.799	114.899	81.2282
250144_at	651.118	668.322	715.265	735.86	779.279	802.645
255004_at	33.0029	38.4073	35.1788	32.7657	21.5866	29.6305
250987_at	18.3145	17.9045	25.2492	22.6955	21.2688	15.4473
256133_at	33.0126	54.7856	61.8911	55.4499	58.9299	56.4098
261165_at	134.435	67.7636	169.957	100.337	236.052	225.089
263727_at	94.2983	81.2542	85.0995	96.1501	112.31	102.552
259751_at	755.771	650.631	863.224	587.346	1003.26	1217.19
250969_at	33.38	85.9435	36.5284	68.4316	61.1169	52.8776
246481_s_at	674.531	4402.35	2749.73	7075.08	6006.21	4018.48
264781_at	120.736	116.884	149.092	126.788	140.203	100.767
258565_at	272.765	237.232	325.198	292.794	302.854	238.906
244968_at	150.739	153.482	238.148	215.617	214.407	210.388
255769_at	10.2181	6.84554	8.47397	7.81533	8.41908	8.26509
262849_at	27.1837	33.2679	17.7244	31.4174	28.9292	33.2927
261336_at	88.2316	107.677	100.019	91.6816	86.4819	62.555
267068_at	24.3872	25.3834	33.8885	23.3358	30.9144	27.6856
253530_at	233.589	301.004	368.561	393.523	339.808	248.082
266566_at	206.668	370.915	216.185	272.76	197.351	168.634
259496_at	37.2065	26.0759	40.685	31.3743	31.3603	32.2413
256522_at	71.5942	30.1892	69.7894	35.8794	27.2998	26.8879
256353_at	575.304	476.7	557.211	485.953	492.739	502.512
263842_at	412.083	421.195	330.432	403.639	402.969	346.548
261558_at	367.611	182.444	491.539	281.837	311.01	315.7
256679_at	1259.95	1325.68	1087.59	1119.74	1218.59	1132.32
266571_at	5.00307	5.08496	4.02127	3.59981	4.06737	4.08315
248584_at	13.6668	17.3839	14.0668	17.072	19.5016	30.4769
248269_at	179.598	134.223	204.343	158.631	148.162	169.615
246613_at	847.731	372.492	1025.86	884.841	1328.51	1073.77
260110_at	46.8877	33.2825	30.1367	28.5305	28.3165	30.2255
262594_at	105.438	81.2621	51.9324	71.0809	51.6655	65.9733
260740_at	54.6983	52.3109	72.2649	44.8525	63.9799	56.0539
255737_at	295.41	210.305	298.177	271.293	340.996	286.959
257590_s_at	49.895	38.4073	47.2171	45.1993	36.8236	31.4002
260010_at	106.605	76.3205	109.165	103.076	98.4883	120.403
258559_at	41.3194	34.0431	55.7164	36.1549	32.3509	36.176
260529_at	4262.39	4252.7	4209.66	3970.69	3919.74	3976.14
254023_at	24.0563	35.6484	41.766	33.4623	43.7788	40.6088
251816_at	21.578	45.0811	44.3678	39.3842	57.8479	52.1398
245971_at	151.77	164.425	150.505	167.996	145.059	121.394
255043_at	8.64649	11.8002	10.608	14.7859	13.6992	15.997
250690_at	699.115	1192.22	1030.63	1389.01	1142.49	822.783
245307_at	135.597	238.009	205.244	237.564	202.647	96.2635
247907_at	91.8692	87.0329	65.3167	80.1698	87.3123	76.6088
246949_at	5.21313	21.3777	5.07293	15.1421	8.78695	6.28424
248768_at	641.997	657.319	430.825	554.098	526.359	652.05
262874_at	69.2649	47.5129	44.9537	49.1822	34.9797	52.1567
266627_at	7.53924	7.28085	8.36527	9.68142	10.3344	8.71335
252215_at	20.4538	9.73559	38.6904	15.1053	49.8613	42.529
259310_s_at	174.991	204.037	313.453	231.107	252.129	188.21
251581_at	135.114	175.015	135.501	121.714	123.653	96.0052
266137_at	247.872	327.089	180.383	194.598	173.568	164.452
247923_at	208.646	163.516	180.311	143.569	160.065	168.408
252606_at	179.598	210.453	118.828	256.668	165.907	104.299
245155_at	122.408	198.169	116.707	187.794	145.67	169.116
261375_at	169.354	177.329	230.653	422.314	122.802	97.6994
256770_at	27.1299	22.9706	26.7337	31.8798	47.396	73.2793
256482_at	239.336	202.043	263.603	279.598	269.53	236.232
262598_at	226.198	238.495	195.861	207.426	282.049	257.794
260503_at	168.765	180.411	178.482	167.334	164.434	185.468
258157_at	10.4422	16.0563	13.7558	15.7951	11.8616	9.18114
245509_at	5.89795	6.28738	6.10805	6.39059	6.10805	7.65818
254577_at	187.782	220.255	187.417	224.255	199.904	129.201
245193_at	458.255	346.598	186.571	104.462	34.2891	66.2883
247257_at	5.15753	10.926	6.43046	7.69483	7.82812	8.87878
250194_at	29.8681	57.5896	31.087	37.4698	34.0155	45.4419
259236_at	269.178	224.158	239.722	231.517	314.409	283.536
254085_at	32.9561	54.5614	36.3819	118.438	94.2092	74.7536
264382_at	174.564	252.072	236.344	185.987	179.08	168.229
251148_at	14.083	18.7326	17.0017	20.0252	17.2073	15.7477
267277_at	102.279	117.681	132.584	118.136	123.649	155.744
257756_at	348.444	410.148	532.391	386.097	463.165	426.485
258071_s_at	395.562	339.581	346.936	401.693	403.974	441.979
248467_at	17.0332	24.1292	31.152	43.4008	17.1482	20.7451
246489_at	895.148	857.182	647.812	668.652	591.598	573.794
254984_s_at	85.4816	124.348	91.9488	89.6982	89.3109	57.2613
255860_at	20.5762	40.2482	12.927	9.38931	6.8642	7.47927
253747_at	63.6904	28.3486	30.4134	26.9574	25.4538	17.5144
260730_at	785.891	735.128	931.656	779.347	703.073	570.403
248058_at	526.06	391.997	483.367	345.509	306.303	360.18
253277_at	173.455	501.396	150.365	543.322	263.687	143.269
260770_at	131.369	24.365	35.2019	62.1347	111.265	125.116
264792_at	68.987	80.3678	81.5087	67.5222	66.2368	51.3661
253188_at	39.1338	60.6951	57.67	75.8165	73.3256	67.2751
259160_at	66.6831	49.418	68.041	45.3298	66.8613	72.7457
251259_at	137.045	136.584	132.218	163.77	137.167	104.931
251011_at	209.241	92.2532	79.1983	100.115	68.1135	58.984
260556_at	49.025	89.8451	46.3516	147.951	145.941	497.975
254779_at	77.209	82.2035	66.4191	82.4444	73.1282	46.0105
267406_at	13.3009	17.926	20.7892	18.689	18.2699	16.1583
246064_at	330.926	323.243	341.424	324.143	353.578	389.414
260501_at	16.5407	33.3427	21.7642	35.5611	42.7535	37.0353
258448_at	359.375	303.691	308.754	281.466	281.8	322.559
260601_at	77.9813	295.898	60.38	206.29	56.7654	125.631
251507_at	33.8175	18.7943	39.1184	22.7855	27.0974	20.697
245015_at	455.1	395.462	610.031	469.317	568.282	627.173
263714_at	126.358	230.032	103.282	98.1357	56.8353	61.4951
262613_at	160.634	115.161	177.169	160.839	148.717	150.775
250618_at	268.955	532.537	540.46	466.744	491.054	487.116
250034_at	37.4053	40.4043	42.6553	44.0612	46.5325	39.0441
259439_at	34.1969	16.089	16.2627	10.8476	11.6459	14.2792
252588_at	32.2676	30.6218	41.4635	35.5881	22.1278	34.0315
260703_at	11.6756	9.15203	8.94227	11.1742	9.95126	10.1885
263484_at	74.7574	63.9767	67.6243	71.4721	71.9512	79.7063
255037_at	166.238	250.789	239.234	204.394	247.274	361.624
249208_at	59.2461	98.3724	77.8509	84.8805	75.1487	47.8028
245132_at	242.003	164.598	332.028	178.037	222.272	226.32
257218_at	117.481	120.198	131.81	127.061	171.179	214.891
246600_at	47.0881	47.6304	47.4501	51.4551	40.2226	37.0504
257000_at	15.8271	18.5139	12.7744	17.1422	17.339	20.625
254050_s_at	1050.18	1060.43	1007.37	752.798	622.145	814.122
246069_at	45.0545	42.686	56.0414	49.3443	49.9189	42.153
259001_at	7.98375	5.61136	6.60096	14.2231	15.5232	11.1511
252828_at	66.7113	88.3072	66.4828	71.2613	50.8565	49.2538
248488_at	9.461	6.60084	6.71865	9.00442	7.14424	6.76633
266426_x_at	13.1338	7.49881	11.2712	7.83311	11.4766	13.9311
252619_at	133.092	152.651	177.692	253.659	201.679	161.043
256502_at	930.165	435.762	842.586	695.975	659.638	594.571
250442_at	47.2424	46.6435	57.2285	46.6435	41.3373	34.2544
263810_at	824.941	992.965	725.148	911.642	787.865	673.082
259861_at	79.9867	80.488	70.4316	74.0296	69.8233	86.7649
262367_at	782.545	805.747	810.979	797.491	739.008	666.747
247918_at	21.5226	67.9491	41.8586	84.0777	67.7424	34.9305
246335_at	571.862	1086.63	789.825	1211.62	899.896	574.556
252082_at	16.0467	15.4059	18.0516	18.0623	18.4719	16.6347
260774_at	783.015	424.711	977.186	610.428	699.737	564.066
248422_at	143.061	171.142	136.679	137.511	122.304	95.6821
256877_at	36.7969	58.0065	28.7694	29.6115	25.9507	15.9093
250988_at	209.17	160.213	221.131	224.434	211.793	159.427
250292_at	20.8717	14.3641	31.1515	13.3218	11.9052	17.8693
264725_at	264.889	176.949	236.826	188.577	343.734	374.578
264310_at	63.3887	59.0773	69.2649	95.3147	138.899	105.889
265997_at	40.9679	37.0724	39.0274	39.7892	41.3305	45.0992
264678_at	213.417	163.566	190.587	171.591	185.973	199.687
259973_at	17.8717	19.2997	17.76	21.8159	15.7286	13.855
253322_at	438.242	101.358	276.043	139.25	150.025	195.737
255328_at	33.6057	43.5748	54.8158	34.2597	42.2001	36.0465
246011_at	155.376	142.846	222.697	229.015	349.92	379.079
251170_at	524.092	338.748	679.991	365.256	416.021	476.65
250285_at	54.4712	38.4073	51.1753	43.0524	27.6258	52.7471
260065_at	116.439	174.989	120.887	129.086	95.0256	74.5356
245147_at	46.7198	75.7121	34.7028	48.3232	42.29	25.1213
262024_at	397.865	295.018	299.444	314.088	371.948	391.925
258386_at	10.8798	13.2356	13.0494	14.0619	14.7779	11.1812
250863_at	1401.82	1278.52	1429.1	1614.64	1623.3	1527.76
261599_at	5.35706	9.25639	8.60145	7.09422	6.92724	7.66555
253105_at	34.3846	31.2018	43.7741	31.6543	32.0702	26.2379
255014_at	4.79799	4.31497	4.8226	4.62643	5.34134	5.59606
253811_at	12.5654	11.08	22.2573	22.4245	53.4154	77.6852
256505_at	71.7046	77.852	54.4317	79.6245	71.289	95.755
249054_at	124.472	137.65	132.161	132.192	117.05	100.84
248689_at	324.457	290.868	366.754	461.362	394.392	340.734
248666_at	115.986	125.047	116.521	132.719	160.949	140.589
259436_at	180.556	188.356	208.455	168.244	169.882	151.113
267383_at	409.151	413.335	334.343	398.565	330.101	311.706
245098_at	317.332	256.088	293.397	269.26	319.584	268.79
264717_at	23.3988	25.2692	21.0871	22.5957	18.196	16.8593
265101_at	1942.3	1455.05	1931.94	1647.2	1447.83	1532.17
252192_at	506.867	682.415	695.59	621.116	594.662	582.625
267038_at	22.1013	23.5536	20.7756	25.1294	38.1653	15.1029
259326_at	42.8047	36.695	36.4656	30.5688	35.1545	32.3401
254530_at	2790.45	3134.24	2497.78	2656.85	2234.11	2214.75
254082_at	170.662	223.928	189.86	175.141	215.553	210.367
253963_at	18.9354	19.0601	15.9627	11.4565	14.8936	11.0769
246062_at	419.12	317.779	364.108	323.038	318.074	451.095
245065_at	80.469	100.087	100.461	105.279	113.386	90.0626
253627_at	49.7402	183.071	170.565	240.068	236.057	192.049
260002_at	155.864	283.359	114.12	104.578	89.5202	80.3866
260686_at	74.6269	98.9202	71.7816	91.3088	109.546	106.091
252357_at	14.0667	20.6787	22.468	12.1133	15.6587	12.6177
251403_at	2020.22	1506.78	1658.56	1829.79	2036.07	1883
250888_at	43.9959	44.5474	49.9342	48.3329	44.094	34.0098
258212_at	55.3103	58.3447	62.1727	57.315	75.9284	41.919
261782_at	74.1483	33.8885	43.8451	56.9738	66.2095	73.1986
248517_at	30.2751	71.795	41.66	45.2477	34.8182	33.2062
248747_at	1334.48	1009.44	800.557	875.139	699.429	973.254
252693_s_at	2406.99	3026.13	1906.21	2406.73	1957.65	2152.3
245296_at	66.5858	106.787	52.1158	107.56	80.9198	123.765
262800_at	89.7924	73.9401	87.8372	68.1336	76.8945	58.1838
253287_at	189.643	192.772	155.993	178.577	167.041	169.89
259337_at	160.829	184.405	169.959	166.946	151.095	138.097
258457_at	14.8142	48.345	27.8513	55.6281	31.1534	22.839
261252_at	103.622	88.3065	142.598	135.105	180.079	196.666
245493_at	20.706	19.2756	21.8261	20.5627	22.2996	27.614
264747_at	18.2717	36.865	25.3494	31.2947	22.9314	20.4456
267301_at	272.716	193.705	227.704	189.483	204.025	169.319
254657_s_at	205.075	160.419	123.148	148.732	117.225	121.134
264468_at	110.481	165.364	116.89	186.615	128.761	121.036
249742_at	3234.19	1570.9	3113.14	2058.85	3250.32	3268.68
248933_at	74.3946	46.6479	62.3649	36.2677	48.288	46.7516
252039_at	81.9783	82.6913	118.518	101.317	155.206	112.153
251544_at	22.5931	42.5243	43.6633	42.9723	52.7307	39.6206
258521_at	134.173	266.184	59.8285	150.401	115.065	139.639
250221_at	146.812	92.7374	147.914	111.383	118.477	120.226
251729_at	2143.65	2195.71	2089.13	2091.91	1724.46	1935.94
249894_at	63.1311	472.57	111.176	234.963	400.035	346.729
252481_at	231.301	225.446	273.583	239.797	284.134	260.267
251140_at	137.583	190.95	223.105	132.68	188.311	194.876
264949_at	15.3677	20.7121	16.2544	13.5833	16.5291	13.6019
266650_at	116.82	87.4409	132.304	114.641	131.766	121.729
258486_at	1770.65	1351.63	1300.29	1206.04	1485.27	1921.05
250856_at	231.265	145.24	298.756	220.243	318.017	291.763
245025_at	61.8966	74.9483	114.246	81.9416	86.2869	80.0382
262052_at	112.952	63.5075	87.1869	92.8521	83.4564	59.6928
253025_at	10.5562	12.5754	13.285	12.0814	12.0762	12.8613
256518_at	10.1628	34.6825	10.9112	79.1529	35.7092	27.2197
254804_at	857.599	835.509	870.582	940.536	920.532	768.232
254742_at	559.232	485.482	502.021	527.937	555.091	553.915
254598_at	12.6363	23.6685	8.37266	13.7468	6.37715	6.81108
250581_at	82.3588	80.7434	62.008	67.8209	62.5464	87.3212
262656_at	160.091	178.007	114.125	179.821	171.567	142.707
245362_at	471.343	86.8763	600.219	154.915	325.325	412.096
248132_at	99.2302	175.992	48.028	71.2806	29.9229	32.9824
249019_at	6.5456	8.3178	5.01248	8.07297	6.98549	6.26837
262867_at	12.0608	16.9859	16.8937	20.2158	17.8028	16.1583
258393_at	194.28	134.47	158.166	208.993	290.241	337.337
256278_at	308.626	249.767	286.447	246.412	294.398	255.743
257285_at	43.0541	51.7674	40.8718	51.5693	39.7183	30.4984
246974_at	17.6228	17.5476	12.8458	14.7843	12.5619	14.3568
258977_s_at	17.1432	33.678	16.1334	26.5061	20.6505	15.7058
251575_at	6.31664	5.53283	9.13854	7.42155	42.4369	63.6816
254649_at	24.6947	53.2949	54.1849	31.7315	55.2551	35.2067
259839_at	123.894	167.139	204.253	316.657	460.074	625.881
245565_at	34.6466	28.6451	37.4655	33.4125	35.083	25.5276
250192_at	530.716	317.463	288.717	373.898	414.498	510.586
266330_at	35.4448	45.248	104.323	188.193	319.847	250.034
249199_at	974.121	773.065	1154.23	865.158	981.769	963.816
250984_at	272.474	185.718	275.87	197.75	181.815	209.692
260196_at	36.8591	40.6202	39.0195	37.3033	45.6237	34.0586
255511_at	169.532	97.6429	127.865	86.5788	104.417	105.527
249015_at	68.9493	112.662	91.1531	80.1549	92.5554	65.0206
257288_at	132.692	61.4327	124.726	67.4474	91.6555	94.4925
265172_at	354.618	334.335	331.927	388.098	351.339	319.374
246053_at	42.417	43.738	47.1131	44.5397	49.6528	50.8822
256272_at	119.693	153.683	112.897	121.109	122.985	96.8774
254513_at	6.10779	5.9421	6.38722	5.69788	6.75911	6.36918
249078_at	340.453	386.279	272.365	382.276	284.189	293.526
250188_at	103.735	108.534	120.037	109.489	82.4771	92.2449
248528_at	18.0533	24.4606	27.5294	11.9784	15.7404	16.1734
259093_at	30.2126	36.2814	38.3559	30.6262	54.0334	74.897
252106_at	14.6193	12.2657	18.0973	17.1915	22.0205	25.8617
247777_at	641.099	965.401	785.405	988.583	922.642	743.419
253011_at	5.53732	6.23119	5.57177	6.13954	6.06107	6.62823
257784_at	228.04	259.648	190.832	269.265	240.509	252.54
262202_at	192.566	167.471	176.508	198.191	222.323	218.503
247754_at	274.056	187.83	419.123	505.171	355.558	297.545
257860_at	770.099	509.065	742.544	637.598	679.05	651.649
258628_at	6.30312	7.11589	8.57233	8.39575	5.99627	4.98225
253204_at	784.241	714.108	935.507	751.377	688.96	648.408
260317_at	1224.79	902.598	1635.73	1282	1413.1	1086.43
262164_at	22.5446	74.0691	57.4056	155.879	90.1067	57.2284
246822_at	53.2402	39.3741	57.3128	47.5323	62.6351	67.1983
260191_at	269.758	192.495	278.412	199.15	197.532	274.847
259787_at	6.20618	4.12625	5.12064	4.53334	4.57078	5.07862
259140_at	321.345	237.188	314.95	314.567	400.027	322.348
250170_at	258.539	233.025	287.506	264.525	313.659	276.07
265669_at	221.322	186.175	218.043	217.66	228.907	194.25
255277_at	81.3081	99.2267	115.398	119.565	125.634	126.17
258862_at	542.305	597.373	555.342	500.192	507.395	525.732
247433_at	497.599	328.768	393.49	336.908	455.551	474.265
265446_at	920.952	1007.23	791.249	772.023	676.688	693.842
253726_at	8.38181	15.0351	9.65547	11.921	12.1789	8.15062
257926_at	618.956	665.532	702.265	583.2	614.663	479.897
258908_at	146.546	170.165	104.522	101.464	79.9299	121.732
247037_at	16.3742	40.0105	47.1689	40.3597	77.3774	103.065
252000_at	87.5572	116.133	96.7613	66.0126	52.3502	41.7747
261638_at	82.4003	56.0695	83.9104	65.6949	83.333	99.1562
246410_at	53.9524	60.9784	76.9499	52.5375	53.1899	59.0373
252294_at	1337.5	1654.38	1123.82	1171.56	993.403	1061.09
252853_at	20.9708	23.1503	27.261	23.9422	28.9922	31.9682
258458_at	47.0149	27.9431	40.9677	35.6745	33.0525	25.1781
256014_at	77.2694	82.5614	83.2678	77.0935	100.042	77.0838
254955_at	628.006	278.983	407.914	382.395	356.111	351.431
259964_at	15.2682	14.8935	16.4982	17.0986	12.3125	14.839
259860_at	117.248	54.793	73.2708	53.3536	51.4078	62.7174
259881_at	203.807	166.645	213.106	172.049	111.705	120.115
253970_at	45.5336	67.506	58.2156	55.4507	48.8753	43.8434
245049_at	18.1958	15.2332	22.5069	15.5825	16.7729	18.9852
247298_at	170.973	169.634	206.399	169.273	157.159	159.686
245578_at	24.0859	28.3733	29.0065	28.4023	28.7567	30.5911
267617_at	647.717	912.078	961.427	1082.1	1053	813.195
262707_at	7.5783	8.09898	8.31906	8.05898	8.47113	7.7447
248603_at	16.5694	12.6409	20.8347	19.9958	15.6063	13.0012
256001_at	593.884	593.615	526.898	551.865	528.846	472.255
255783_at	118.741	81.2631	142.362	126.158	155.005	112.932
249148_at	1037.87	1347.4	1220.35	1193.54	920.779	813.21
251724_at	12.5392	10.3828	13.285	10.6441	12.6129	12.1026
250862_s_at	1827.1	1990.29	1404.61	1774.8	1541.32	1784.06
255885_at	512.096	390.978	485.581	527.148	792.581	997.471
262094_at	142.25	201.671	71.8467	137.551	82.2765	128.251
251314_at	336.448	271.123	374.016	265.453	293.608	348.87
253735_at	242.901	300.282	231.268	278.615	241.406	181.172
264316_at	255.372	266.63	298.828	321	345.296	404.826
253042_at	288.933	370.514	596.621	261.097	383.741	445.059
248721_at	144.482	155.29	208.065	189.714	214.421	210.189
257716_at	25.4079	28.0223	39.6043	36.4777	32.3127	16.3198
265763_at	61.3823	55.1426	79.3853	60.3613	72.2315	54.7709
248005_at	207.765	142.788	170.474	170.777	146.796	119.318
262513_at	26.7556	30.1367	30.8777	41.2203	44.7332	46.5089
255224_at	37.4779	42.5898	18.0342	31.7236	25.4737	26.4907
263961_at	36.9949	38.605	38.1013	36.1118	32.776	23.5871
245855_at	25.8883	38.4034	24.8775	21.6782	16.059	13.7365
245453_at	30.8584	30.117	37.275	38.026	37.4639	19.3829
266328_at	472.982	271.438	364.505	305.41	285.776	307.881
253955_at	1108.6	1134.69	1286.95	935.041	1019.43	1018.04
263517_at	4049.05	3843.13	2798.18	3992.26	3382.06	2805.15
260413_at	113.601	100.819	121.814	98.808	73.4899	67.1983
259562_at	22.9588	32.5175	26.266	20.0693	21.0665	19.996
259871_at	61.5962	31.8789	74.3511	106.91	87.8237	90.2289
246628_at	348.074	313.602	343.313	271.09	283.773	310.443
256002_at	106.242	122.764	98.4218	139.229	164.748	144.46
255487_at	63.5325	77.7727	89.4677	73.3139	94.9289	83.2424
250529_at	17.4433	13.7948	9.20209	14.5438	14.9097	14.2126
250441_at	209.238	154.512	227.476	216.391	270.383	248.102
257910_at	64.8569	58.265	55.9862	51.6801	48.9562	50.8222
252049_at	4.255	5.05883	7.11942	5.41257	7.28267	6.73214
248606_at	1251.84	274.983	759.854	234.954	404.823	505.65
259491_at	428.456	823.038	559.678	710.832	988.741	830.232
259172_at	10.8103	9.65343	9.39434	10.9064	9.79422	10.8737
248399_at	40.1082	44.9399	42.6966	43.9705	37.0315	42.5011
247012_at	46.5159	67.953	67.3483	61.2429	57.8927	41.4272
258693_at	183.421	188.588	224.278	230.34	174.832	195.196
264002_at	85.3988	105.114	89.0847	84.2773	74.2835	58.365
265416_at	184.458	236.623	169.897	224.834	237.74	218.871
248700_at	5.94658	8.13624	7.78437	5.77277	5.5179	7.61698
263609_at	7.85136	8.41409	10.0915	8.77748	9.17959	7.84922
256784_at	10.2856	13.2132	9.70142	10.1294	11.9949	8.81516
246453_at	282.976	327.539	315.08	358.159	349.247	335.132
250031_at	41.7881	30.2286	107.017	58.6312	53.1915	66.1412
247788_at	79.1252	90.1276	74.8663	74.4172	56.5303	54.7907
258104_at	238.781	256.148	202.815	244.035	189.944	208.416
250754_at	117.596	101.085	101.505	102.265	130.596	105.02
251628_at	301.682	367.015	338.999	338.898	332.432	356.006
263396_at	140.751	141.988	120.387	129.575	153.231	132.559
245387_at	127.631	172.278	110.315	186.246	161.017	145.868
253791_at	44.6499	51.368	48.5037	45.8352	35.7478	33.8243
256605_at	59.7518	83.5157	86.7834	121.015	95.9121	81.9146
251573_at	192.089	147.022	155.532	145.601	160.035	144.598
249362_at	4.47707	8.71395	6.66676	5.05422	5.56569	4.59663
250336_at	154.874	105.824	193.934	137.576	168.879	130.565
253115_at	109.315	62.4153	64.5347	58.3877	62.6113	68.5689
252972_at	1190.11	695.876	880.896	817.094	941.415	1111.47
246905_at	16.7208	25.135	30.5171	24.6277	30.1819	27.5325
259492_at	27.5219	28.3915	42.8299	36.8181	54.3983	49.2169
252413_at	591.108	596.569	376.514	549.337	473.93	567.264
262104_at	48.9756	41.6912	47.3653	34.8011	43.1498	31.3602
245641_at	40.3185	66.475	76.5541	46.5481	44.3466	27.8281
259148_at	135.613	174.61	147.811	202.346	174.709	141.728
259075_at	85.0342	67.5112	70.8999	68.6775	59.4695	60.2659
252141_at	236.855	267.822	220.339	230.929	216.964	224.192
245687_at	142.132	110.793	140.958	132.171	132.774	114.23
260474_at	82.4493	120.729	97.1669	95.1649	58.5416	53.6104
247488_at	2090.57	3647.4	3169.01	2458.71	1999.08	1620.96
258528_at	62.5743	39.3794	94.9895	93.9228	150.648	185.865
256543_at	17.7965	29.6918	20.5378	23.9974	25.1909	20.1256
248968_at	21.8389	25.2747	27.5212	46.7332	43.5353	39.6876
251639_at	45.1545	57.2236	37.0949	50.968	51.9418	46.9348
254199_at	28.6136	32.3141	31.1088	35.991	29.1148	27.7157
256879_at	108.292	80.2203	87.1444	99.8302	93.6215	93.044
256978_at	19.3575	27.0054	15.1238	24.8535	17.1805	20.1286
261107_at	145.159	162.382	131.331	152.154	99.8919	95.6606
249927_at	153.012	57.2054	125.798	101.508	156.209	164.726
256892_at	84.6828	116.898	105.648	122.046	107.974	79.0647
253533_at	7.8439	8.50738	7.0318	7.46816	9.8443	11.1511
246731_at	4.79376	4.57753	4.84439	5.48996	4.3185	4.39945
245457_s_at	23.5545	11.5593	12.555	12.8402	11.8861	9.59856
259164_at	376.713	375.61	497.354	413.392	503.517	434.846
257088_at	267.148	289.446	149.182	238.148	194.769	270.176
253207_at	118.323	69.7003	57.4207	26.8937	62.5316	52.1755
262954_at	498.367	499.525	272.023	554.098	551.617	551.04
263157_at	4259.09	3320.45	3687.74	3355.42	3069.05	2798.33
251665_at	518.379	129.324	134.382	202.353	320.892	462.683
260096_at	15.6935	17.462	14.0527	17.3285	15.7569	17.3217
252643_at	265.865	291.328	199.495	261.06	235.477	223.098
245733_at	200.886	166.1	267.385	192.838	180.403	191.969
263424_at	603.048	531.704	720.973	553.46	581.623	488.84
258913_at	36.15	58.1662	32.5442	29.8455	31.2595	31.2285
247314_at	52.0556	145.426	48.3661	33.0144	29.5779	45.7114
264591_at	64.7811	65.3026	57.3562	62.2028	67.3149	63.6816
267436_at	70.8553	161.746	31.7517	41.8946	23.2075	68.8316
248087_at	36.1261	32.0539	45.6995	37.8083	43.1899	36.1261
252051_at	128.99	141.211	171.11	162.227	146.732	120.003
267347_at	103.185	88.5352	143.582	149.593	181.815	118.361
262776_at	70.185	97.9449	67.1878	80.3493	59.4893	61.639
267349_at	16.169	18.4288	43.2547	19.6793	69.2604	73.4802
250289_at	914.528	973.586	680.677	904.192	792.061	789.326
250434_at	9.06954	16.1886	10.6645	12.9883	11.0845	12.0308
259592_at	28.4777	102.135	42.0968	199.107	179.77	130.72
260622_at	83.281	114.255	91.2354	94.4935	102.384	66.7755
262721_at	123.053	136.726	109.482	131.457	127.305	110.804
267573_at	5.72955	4.72826	5.5405	7.06149	5.42059	6.00731
261077_at	196.896	473.254	285.865	874.449	382.482	145.789
251308_at	22.2513	18.6689	25.351	27.9734	29.3536	23.1755
262962_at	48.0269	89.9491	78.1126	64.6643	68.5571	54.8838
248017_at	24.9104	17.0355	25.6103	20.8909	19.2677	23.5747
263729_at	65.3616	63.5725	50.7751	60.4371	59.0107	74.5091
253547_at	265.817	270.984	312.432	495.299	453.602	354.088
262014_at	25.3245	20.0241	44.5395	19.7809	21.0492	21.7005
259803_at	3741.85	2141.73	3543.12	2729.19	2717.95	2909.18
255671_at	1053.95	1159.75	1313.66	1105.03	1121.01	949.913
245285_s_at	69.2926	77.8573	98.978	85.4452	107.178	92.3727
254103_at	535.523	535.39	392.916	468.865	399.872	376.633
257478_at	57.2428	30.7284	26.2304	18.5074	24.2074	22.5944
265470_at	25.9423	27.566	34.3003	27.5303	26.2177	17.5213
264579_at	27.0423	77.1208	32.562	48.9155	57.9157	57.3596
261166_s_at	11.2226	25.3051	12.9149	14.7143	9.9174	11.5272
247398_at	150.372	111.224	160.222	144.28	146.707	140.4
267366_at	954.407	1059.19	793.716	936.22	1007.14	1027.76
247997_at	367.914	202.464	369.682	256.315	334.906	253.58
244951_s_at	31.4881	38.3513	59.0994	43.9124	41.5736	42.7396
265326_at	13.9079	20.1832	14.759	16.4105	17.0554	17.0901
254664_at	21.6808	22.3872	23.9305	23.1605	19.6991	13.3942
266704_at	32.2607	53.06	45.3246	50.0266	52.7181	51.6537
247239_at	5.28384	8.23979	7.26808	10.1927	8.2779	8.44907
249739_at	812.078	613.873	815.839	579.935	552.733	569.056
257202_at	119.239	70.4789	129.098	108.021	141.861	199.249
254998_at	218.154	256.669	307.625	344.565	320.01	205.082
245463_at	31.8873	42.9495	19.6874	41.1207	37.862	35.5522
265479_at	26.1344	27.2597	27.6757	26.8438	26.0356	31.8344
248794_at	164.913	294.947	223.878	164.562	130.92	67.6251
265008_at	29.7648	15.5029	15.4396	11.0069	10.0389	12.8608
246195_at	62.3425	18.8092	17.1037	27.7045	43.1652	31.4709
267558_at	601.953	732.896	973.048	627.315	793.539	660.18
248448_at	99.3922	65.681	77.9633	55.2775	38.5406	51.5652
264190_at	78.7316	113.672	128.604	155.482	194.932	138.051
249233_at	108.499	129.486	83.7513	94.3011	82.7747	106.92
248573_at	1277.25	866.1	1219.83	1221.73	1615.27	1856.76
266855_at	286.576	160.304	196.666	156.073	170.111	192.072
250697_at	5.47878	4.45365	6.94389	5.56164	6.55515	7.16532
263127_at	22.669	60.9729	37.8864	127.322	86.6483	73.5816
250898_at	55.0734	163.771	60.0988	86.2226	73.5386	75.5775
250077_at	395.423	305.568	347.052	319.477	257.15	212.05
265074_at	37.7356	36.7886	44.5153	35.0547	40.8539	47.2656
253385_at	264.708	317.127	299.075	335.453	370.694	297.803
247968_at	863.154	1147.74	519.955	756.271	779.857	866.14
255147_at	196.474	192.713	199.932	195.667	170.048	186.726
260966_at	60.9483	28.4287	35.449	24.2752	20.0021	27.3391
267165_at	163.015	458.102	147.785	295.975	193.375	302.296
251810_at	277.678	293.708	297.793	297.925	297.124	282.753
263881_at	112.457	109.813	115.705	113.495	147.098	103.111
253404_at	54.7338	36.4211	54.6433	50.1825	54.2472	53.1136
251402_at	71.6753	29.2395	38.4511	18.5796	44.8072	72.5352
258410_at	114.732	108.865	70.1213	91.1118	84.6087	81.8998
267364_at	53.5987	62.1036	48.2775	63.3355	72.8043	68.5968
260015_at	1542.14	661.531	192.612	285.908	73.879	196.509
260418_s_at	146.113	306.398	130.363	171.865	153.114	159.019
267513_at	659.577	374.176	673.174	502.436	640.444	619.17
251060_at	76.5364	133.022	86.4489	155.086	99.2975	73.5622
258954_at	287.428	262.17	363.017	265.644	271.098	246.979
244972_at	220.756	187.119	256.902	282.844	289.947	340.24
264164_at	52.4917	58.8345	63.8051	73.5649	76.3271	86.8475
259019_at	156.498	116.151	140.748	123.622	121.872	107.619
263129_at	90.3399	165.182	72.89	143.621	100.177	136.42
253577_at	87.2832	87.8642	111.108	71.072	78.0044	100.734
266589_at	30.7884	33.4013	41.5407	41.861	40.3528	37.1969
264889_at	90.9003	69.4816	87.5669	74.1919	86.9974	72.2649
258021_at	23.9635	16.436	39.8232	46.2155	40.4245	24.9969
260548_at	92.169	42.2879	100.615	72.8442	125.349	115.043
250736_s_at	148.499	146.376	159.887	111.115	117.036	95.261
259304_at	279.795	241.015	391.015	227.757	243.397	243.732
254780_s_at	12.1026	11.7835	12.5385	10.5455	11.2212	8.7726
251650_at	16.1965	26.8524	16.9709	16.4474	16.1243	16.3686
255931_at	28.8798	66.7828	43.6546	44.3266	35.4797	59.6955
247275_at	280.925	479.487	303.743	341.895	260.335	246.531
251964_at	30.8369	14.9453	14.2685	16.1058	16.4083	17.0724
252514_at	652.834	822.441	724.482	750.365	733.088	594.495
264885_s_at	70.3817	102.62	53.4124	69.1309	42.1501	42.5338
256086_at	239.712	258.323	216.65	200.307	217.081	229.232
256598_at	71.0019	102.948	163.13	85.2807	213.726	198.925
255791_at	162.437	152.707	160.752	168.522	192.735	209.768
257365_x_at	126.111	108.533	743.897	189.682	39.5385	208.615
245050_at	1685.45	2411.04	2864.08	3167.43	2825.07	2931.32
255598_at	234.273	215.269	339.851	229.886	242.44	193.819
260738_at	16.7441	54.1121	17.8726	35.7897	28.7946	26.2468
259936_at	29.829	38.7038	20.5464	22.3914	28.5122	25.0902
253275_at	67.5627	73.6033	80.075	69.3269	89.3332	70.85
252079_at	134.174	132.481	240.473	167.412	214.185	148.315
258516_at	8.65714	10.656	10.1265	12.1041	10.6366	9.64101
264313_at	243.531	291.427	197.93	300.704	341.351	329.682
260479_at	174.582	153.482	163.035	130.97	125.484	141.78
261523_at	417.416	409.532	429.484	322.817	321.482	364.348
249735_at	193.7	215.552	154.158	212.439	183.51	184.871
264925_at	57.4769	55.1026	67.8958	47.5388	52.5985	46.577
253761_at	39.6945	33.8885	28.6201	39.571	39.2511	45.0859
246562_at	6.44274	7.11117	6.45476	7.32052	17.8447	16.4411
251673_at	5.85393	47.935	7.22793	9.67592	7.0577	12.8025
265978_at	5.66306	10.407	5.59352	6.89754	5.08111	5.10195
259054_at	10.0556	11.5069	6.9054	8.54094	6.56223	5.97757
255259_at	38.0214	97.7687	36.7344	74.0915	44.2677	51.4801
250750_at	59.4765	63.4121	69.2649	62.8474	66.165	65.3983
256411_at	1344.08	1523.35	1184.86	1597.17	1217.82	869.442
249050_at	150.998	153.232	151.805	154.344	140.612	103.39
259729_at	48.5168	34.1864	12.8743	49.9287	37.6836	44.2816
249318_at	26.0129	26.9217	23.5871	24.9071	25.6378	21.0371
267596_s_at	246.365	210.543	196.948	172.658	92.0883	88.5286
247015_at	5.79108	6.72286	7.39988	5.26507	5.75714	10.1191
253476_at	219.801	139.015	199.589	192.917	205.843	173.653
256821_at	7.87934	10.8416	9.48565	9.11955	11.5864	8.81467
248306_at	11.781	9.08499	6.26912	7.14073	7.47573	7.67918
246420_at	9.44518	21.7075	17.0506	21.8251	21.439	15.5718
247289_at	82.2346	100.226	77.6341	92.7598	86.6121	72.0599
253925_at	36.2078	37.774	49.732	56.4862	67.6724	65.5752
246015_at	198.865	195.505	236.499	201.238	236.964	229.103
255925_at	171.898	187.886	139.754	107.243	115.502	109.712
265648_at	144.592	134.025	191.482	113.896	148.291	145.213
265078_at	23.8466	43.0109	27.2685	34.9024	25.4538	20.7895
255923_at	96.8721	204.369	66.7629	84.7011	48.8969	44.6431
257817_at	145.707	144.871	140.033	153.661	185.091	171.921
244965_at	87.1209	60.9474	102.565	124.055	180.072	184.523
252185_at	63.3116	27.7721	51.8628	31.7205	35.0439	42.3757
254198_at	77.6808	65.4809	76.9774	70.3638	85.8483	72.9633
263475_at	600.695	172.204	295.44	138.782	151.932	219.309
258501_at	459.071	352.767	569.557	365.515	488.209	562.987
259249_at	280.713	220.365	251.54	246.439	260.592	203.644
256254_at	67.6291	71.6078	89.3187	73.7662	77.7543	83.8244
246486_at	63.1308	129.952	72.7004	114.811	93.1531	86.5216
265333_at	35.2633	33.4818	26.4664	31.564	22.2602	19.9321
264398_at	516.951	562.232	362.657	414.205	336.92	384.857
265740_at	160.825	91.0519	177.425	87.5207	129.206	81.0793
262422_at	876.194	999.338	806.71	786.946	635.039	699.725
255008_at	286.208	382.493	325.198	242.95	217.758	194.825
261865_at	157.49	195.223	124.963	109.902	84.9523	136.523
264266_at	31.868	31.7552	28.2508	40.5021	50.5979	43.1425
252081_at	282.845	144.373	152.091	198.801	160.065	129.157
255129_at	127.981	40.274	82.1669	100.912	60.4392	89.275
267004_at	19.4983	43.9566	11.8469	29.9983	21.2843	31.5212
257184_at	7.4452	11.1511	9.85847	6.77554	6.9266	8.42693
265649_at	216.69	200.713	154.898	148.249	170.821	183.355
259162_at	25.5587	34.5334	29.8667	40.3915	34.0975	29.1917
257001_at	96.7316	106.317	89.4325	67.615	69.2649	79.3188
247859_at	108.173	89.5816	94.9601	82.2992	90.2766	72.7627
249834_at	256.788	203.682	234.933	297.373	271.775	239.432
252445_at	226.688	270.62	289.063	343.112	335.775	291.97
247659_at	6.15175	8.12562	7.99841	6.80708	6.94456	6.52095
253304_at	763.751	844.927	712.335	673.346	670.449	726.566
267299_at	9.6619	22.9684	17.0681	15.2801	16.1581	14.8631
258632_s_at	160.647	204.632	241.875	193.055	249.896	204.998
245021_at	2086.89	1938.11	3058.16	2233.53	2367.04	2228.12
245896_at	48.8655	60.099	45.9384	66.5983	50.4801	39.8228
249808_at	80.2002	69.8721	96.5545	69.9188	89.8983	60.8926
259283_at	61.5201	60.8613	61.3149	79.4999	84.6243	65.5305
255866_at	129.659	118.944	133.087	116.974	119.462	95.7517
246150_at	203.228	218.01	165.59	196.376	224.53	249.216
263557_at	43.5938	49.3023	44.4027	46.6242	63.9089	59.9322
258062_at	430.883	335.311	444.483	365.339	352.898	304.874
245792_at	6.49515	6.59415	7.432	11.9056	12.909	15.9541
262850_at	309.268	242.503	406.091	296.848	382.676	375.473
253602_s_at	243.414	253.189	269.341	280.989	305.888	294.242
253163_at	6095.4	3615.6	5481.93	3515.21	3124.49	2991.65
258243_at	116.508	179.532	108.351	126.637	117.876	158.594
256192_at	11.399	11.3808	11.7626	11.026	11.029	12.3298
245134_s_at	152.865	146.292	158.554	148.069	132.996	151.312
259767_s_at	323.399	262.864	335.216	263.283	295.341	351.232
252858_at	9.32038	10.2364	9.76553	11.9469	11.4452	12.1867
245432_at	83.9549	99.4925	76.9715	85.3403	82.8333	69.4739
244938_at	27.7593	24.2217	33.1126	34.0888	47.5323	39.7938
249839_at	149.509	120.709	94.0933	100.079	72.6479	78.5816
255874_at	6.61009	10.3785	9.07144	8.98933	7.81443	9.21517
251002_at	14.6836	16.0533	16.541	18.3056	14.5397	13.9071
254192_at	1027.55	1172.59	1039.95	951.079	927.286	869.755
253004_at	107.829	90.2762	94.8149	85.6782	77.9236	80.4848
260403_at	14.0343	18.9251	6.56317	6.42035	4.20308	5.82459
260439_at	35.5284	40.0996	45.231	47.5269	38.6004	38.3015
254007_s_at	4.73619	5.19754	5.86006	4.8935	5.21161	4.50904
248975_at	71.6091	39.427	153.398	56.5578	129.153	151.079
257485_at	26.3193	8.55124	13.2957	11.7107	15.155	14.8204
265510_at	312.961	293.729	288.542	337.688	296.43	219.411
245060_at	252.909	459.314	326.707	495.089	507.025	531.224
257657_at	140.718	206.498	148.547	156.882	148.246	155.298
263777_at	118.314	211.462	37.6492	92.1371	30.1008	43.8306
264397_at	190.373	62.9992	178.343	102.769	197.425	202.664
250667_at	214.424	207.692	149.999	139.442	144.917	169.247
263643_at	60.88	45.4399	47.122	47.0127	44.5517	41.851
253928_at	146.698	162.068	163.112	148.659	190.836	193.255
263426_at	1353.43	1688.71	1389.58	1436.03	1570.66	1335.29
260722_at	21.0848	19.4002	20.0259	18.3799	15.6046	18.2359
260305_at	486.405	741.807	407.297	686.607	469.767	473.555
250712_at	102.773	93.0931	106.798	102.718	96.6333	83.5851
258093_at	222.935	128.917	259.264	146.393	264.586	235.63
256940_at	140.33	210.872	319.992	178.898	166.527	78.9804
246033_at	116.788	144.936	146.295	104.121	122.139	102.232
255664_at	18.208	37.3279	29.1236	37.2851	27.1281	19.3298
260284_at	1093.59	249.896	547.032	282.549	461.118	520.531
257890_s_at	9.63667	14.5584	18.9293	20.1002	29.3861	14.8254
255382_at	57.6733	58.083	63.2947	62.3368	68.4688	45.0709
252311_at	7.71293	10.6556	7.78756	8.37106	8.40736	8.57635
256910_at	60.0106	60.6719	53.973	63.487	41.671	47.0916
261674_at	473.681	285.18	481.609	341.463	475.371	461.692
254260_at	10.8968	10.175	11.2532	13.4499	20.8067	20.1456
260250_at	126.385	89.6859	78.9663	100.615	96.8114	79.4216
266028_at	20.1377	20.1502	15.5239	14.104	11.26	14.8615
255665_at	53.099	43.8924	54.4317	39.2778	48.8099	44.3204
256285_at	15.1086	21.4401	17.1699	21.4697	20.6157	12.9843
250406_at	263.905	271.941	246.559	221.186	187.783	184.612
248001_at	172.49	158.198	124.333	123.009	99.4816	103.663
250977_at	53.885	50.6143	48.639	72.2723	58.5546	53.5095
251214_at	29.1092	23.5677	34.1369	28.3585	35.3197	31.5212
267261_at	544.689	988.089	790.607	3137.17	2754.05	1732.7
247594_at	53.798	138.456	58.7486	72.6146	61.2928	83.9063
264566_at	89.87	88.6748	124.668	98.8969	109.381	106.98
262166_at	837.867	408.804	829.148	734.454	1163.35	1127.68
260626_at	53.7166	57.7194	56.2564	53.624	55.7303	50.2531
246089_at	1683.12	1294.62	1523.49	1314.59	1756.97	1525.8
260817_at	54.6302	67.0531	42.6929	69.0912	66.1915	64.8441
246931_at	54.8044	51.1818	32.9567	45.18	35.002	37.0551
267338_at	776.58	640.171	856.194	724.383	722.226	800.581
261576_at	24.6952	23.0419	19.152	32.7425	23.1546	23.2639
262207_at	35.9473	23.0816	33.0128	27.7237	24.947	26.4145
250978_at	125.638	206.908	132.343	229.702	206.79	180.482
245302_at	19.232	56.1929	13.0501	69.3402	24.084	25.5171
250592_at	27.8551	33.8994	39.896	30.2481	32.6112	34.7768
260040_at	22.5283	12.4192	9.89067	9.67873	9.54066	15.0492
267079_at	40.9228	53.0151	46.6044	53.8712	58.3124	56.1461
252104_at	54.1056	82.4447	51.799	59.0465	57.6886	52.1475
248748_at	288.664	398.888	309.782	370.479	441.882	432.682
260693_at	83.4601	86.4261	41.172	55.0833	35.2252	22.835
248088_at	168.056	257.075	150.346	180.611	144.589	150.632
267363_at	150.476	158.685	157.076	141.68	140.562	109.469
248409_at	438.998	211.551	387.192	408.001	521.307	475.865
252513_at	110.247	96.2386	127.75	95.5983	86.6328	82.6448
263886_at	57.0719	52.3683	65.48	58.9419	43.5671	37.9822
258976_at	17.8925	27.8845	24.4163	34.7913	40.1098	37.5914
253334_at	43.8686	127.282	33.5978	51.0679	42.1402	44.8025
256281_at	22.6058	49.8034	39.3255	46.9114	54.9787	37.9078
252684_at	4.32799	7.01425	4.92777	5.81745	4.57811	3.83591
259480_at	47.4106	52.1425	39.0011	35.0145	40.2384	28.4782
264844_at	91.8764	73.0983	108.599	90.1103	149.693	102.112
254870_at	12.5356	26.3275	11.9949	22.7775	11.5402	14.6633
251154_at	27.1703	37.5684	44.2301	34.8092	29.1563	28.3934
250875_at	23.9424	17.6951	16.9233	16.1678	11.0694	10.936
263105_at	24.3202	39.6462	26.503	35.2128	26.436	28.0458
256121_at	425.57	417.683	462.467	404.996	408.394	359.224
250330_at	92.3035	195.452	94.1053	123.967	108.949	89.9642
246583_at	42.9954	31.5491	50.2646	39.6341	31.8621	45.5761
245516_at	19.892	17.6436	16.0062	16.4105	14.0624	14.1514
245207_at	307.816	260.707	417.232	341.46	346.332	329.682
253872_at	1136.51	1640.07	1438.26	1940.37	1714.07	1301.22
249306_at	90.7545	149.781	86.7649	122.663	53.0911	44.2123
264656_at	484.953	321.777	525.122	332.203	331.178	403.98
260229_at	117.59	80.8157	101.625	109.413	138.727	161.327
254255_at	52.3335	88.4335	39.78	39.5966	30.1465	75.0822
262918_at	104.348	106.188	81.4816	84.7083	79.383	72.3786
265848_at	9.30779	5.51191	8.42534	9.08398	7.77133	8.39128
246660_at	165.608	242.119	162.961	247.725	210.529	154.995
250537_at	27.4714	28.5546	23.7757	22.7324	18.0413	13.3819
260589_at	745.291	641.013	920.413	774.946	963.511	779.332
260549_at	107.489	36.2743	54.5719	46.1159	82.8838	93.7649
247487_at	259.989	189.152	109.897	106.126	53.9875	114.224
259174_at	9.25643	10.9074	12.3298	11.5385	10.3965	7.51362
266746_s_at	2952.68	4020.64	2320.33	2713.17	2020.41	2897.26
252886_at	26.3235	49.4616	69.8586	67.7578	108.2	92.9066
245527_at	23.0924	26.2027	20.2327	24.4252	18.0983	15.7875
251808_at	60.9447	51.6218	73.5666	52.9762	53.0817	45.5452
256865_at	60.4259	134.854	113.157	198.869	192.416	177.497
256544_at	30.7234	9.18391	17.7244	14.323	14.3043	13.7234
250244_at	31.1053	54.2379	27.856	43.2775	34.4306	38.0395
261229_at	226.113	348.173	364.667	475.868	365.228	445.821
246987_at	1380.75	1715.06	964.397	2231.11	1214.57	757.788
263134_at	61.5566	101.719	31.4261	83.6739	29.4227	51.3218
252485_at	128.497	129.918	93.8992	178.314	76.7745	70.3112
256114_at	10.0961	153.982	32.2025	398.843	315.764	191.63
261770_at	266.54	254.222	330.941	222.934	319.47	311.728
249595_at	272.915	215.565	240.644	218.485	251.829	207.531
247942_at	100.773	112.285	93.3304	99.3651	102.076	81.2046
259812_at	38.6207	30.6082	38.7862	43.4247	37.5226	38.2352
249299_at	594.877	442.836	744.721	598.39	851.407	614.889
254551_at	346.144	595.628	562.18	1027.85	634.298	477.458
259877_at	20.3276	22.3409	21.9144	25.5371	25.1184	28.1171
252417_at	67.7318	199.336	46.617	67.676	28.6906	25.8885
252887_at	180.799	277.866	172.333	236.206	161.734	176.721
250213_at	79.1433	58.8306	75.3316	59.5889	42.5146	28.9863
258250_at	552.216	142.898	455.228	323.877	923.925	1354.01
262767_at	6.64242	7.01715	8.3499	9.15254	9.4653	9.94256
249758_at	74.6728	56.115	65.8062	50.4412	50.5613	54.458
264198_at	15.7164	23.932	17.2132	20.2772	19.1002	22.0714
262803_at	1910.33	1694.48	2232.08	1682.67	1370.37	1305.71
255567_at	750.444	1001.16	888.899	1518.09	1413.93	1294.76
256888_at	56.9037	51.4785	55.3134	89.1154	68.4749	52.4189
260129_at	327.415	339.88	277.504	397.31	297.686	250.618
259980_at	907.771	1181.23	1264.82	764.715	675.213	781.927
261858_at	898.51	633.122	848.642	697.932	611.023	642.755
245430_at	86.925	87.8527	70.3977	81.9812	72.1816	74.7226
263237_at	46.5486	54.1996	76.3515	64.5092	68.4201	35.5887
253696_at	12.5115	14.6937	7.5171	8.24555	5.49617	9.13217
266868_at	10.0007	11.0852	9.81564	12.1984	13.1003	11.1045
263591_at	90.4316	74.1063	93.3982	98.5449	143.711	146.565
257876_at	7.7096	9.751	9.36511	13.8039	12.4154	11.4383
250318_at	395.998	418.384	322.068	332.852	310.537	295.273
261370_at	53.3832	66.4761	52.0691	53.4434	59.7321	37.3943
248966_at	970.178	819.192	1262.53	856.427	1198.25	1117.23
253864_at	10.0203	8.51956	12.8473	8.31028	9.95672	9.53026
248155_at	212.765	503.753	284.91	269.191	190.335	206.151
248565_at	394.352	322.004	427.388	534.288	656.909	530.115
259344_at	74.8808	57.4316	91.6909	62.4816	62.449	61.0277
247944_at	22.4048	26.7872	35.4158	39.7752	42.3447	46.5159
247029_at	143.864	67.2639	117.314	72.2327	129.491	171.509
261836_at	21.9277	37.1768	21.2556	21.8342	21.895	18.4211
245039_at	149.927	188.082	137.01	140.865	131.323	119.143
260369_at	1464.38	2352.83	1087.26	1531.79	1400.98	1655.5
255525_at	188.91	219.19	196.44	185.999	159.851	172.728
252480_at	22.5069	23.968	24.9329	26.4668	31.3847	31.6814
254873_at	422.63	238.366	398.92	240.645	287.711	289.628
258773_at	27.3776	32.466	30.7271	37.4958	31.6193	35.7985
246072_at	11.4266	5.86382	16.108	4.53386	7.44518	7.03049
248944_at	741.856	637.835	679.178	749.823	679.323	674.298
259293_at	15.076	35.6798	15.0549	16.9981	13.197	18.0967
263584_at	283.06	420.774	314.932	188.847	83.9463	167.876
260372_at	311.12	335.098	440.351	281.19	299.732	260.8
259505_at	42.8525	37.404	42.8473	33.4307	41.9118	38.9575
253195_at	38.6232	22.8324	38.5334	40.0373	36.8978	28.3415
258925_at	492.921	1229.82	868.791	1344.5	988.804	603.584
248494_at	8.67245	9.16374	10.4192	9.02817	9.65397	8.18261
249930_at	300.774	321.509	281.189	312.168	288.74	293.325
247783_at	976.112	437.34	875.888	696.181	985.447	936.255
254058_at	174.47	226.369	210.108	203.97	197.723	199.323
249473_at	178.86	306.576	343.211	479.695	350.051	344.45
264095_at	179.673	213.191	162.865	180.822	180.341	211.242
262604_at	52.7436	50.8016	70.436	66.6422	61.4875	65.7738
259770_s_at	54.4111	75.5518	74.1712	54.4865	71.5279	63.2954
262902_x_at	38.2205	74.0663	32.2222	23.2875	23.9984	21.2645
248904_at	17.5392	9.65309	24.0552	10.9589	9.48921	7.61698
260194_at	79.7907	47.758	67.6067	54.8224	87.274	73.9098
254854_at	16.2162	23.244	25.8057	19.3837	23.9984	16.5849
266458_at	2021.52	2274.77	1937.08	2095.84	2194.31	1952.88
250009_at	16.5374	20.825	15.4129	24.7881	22.6256	20.9142
262496_at	60.9783	104.823	100.773	184.892	171.482	97.4056
256998_at	130.565	111.521	137.063	94.0019	85.2527	88.4563
261676_at	173.232	157.86	109.187	112.449	88.4631	96.6087
250595_at	46.4559	59.2799	29.5331	44.9946	13.184	29.183
260922_at	8.91193	17.3044	11.4213	12.9354	13.8616	12.5861
264511_at	12.1452	20.0272	17.8642	44.1187	35.573	20.4934
266265_at	313.616	325.479	178.065	107.441	59.9089	130.247
260352_at	111.518	206.848	149.918	209.775	144.232	130.565
250320_at	136.759	158.581	168.868	183.364	128.798	118.061
259872_at	91.1907	95.4945	90.5953	95.6004	83.7044	75.5335
257553_at	232.098	176.363	221.348	207.614	239.562	176.612
267492_at	1974.89	1370.69	1957.59	1617.64	1526.36	1657.14
267308_at	59.5058	57.9483	79.1983	70.6596	88.7256	70.5278
246348_at	137.804	140.968	158.521	153.515	124.668	153.515
262878_at	148.332	70.1163	168.967	80.9349	125.432	133.732
255301_at	192.147	188.244	128.049	123.992	98.5007	100.251
248426_at	95.5802	116.898	92.9335	114.864	101.689	82.9812
253869_at	4.75496	5.48242	5.09897	5.28098	5.24421	5.95116
253944_at	239.037	284.076	300.776	293.922	257.653	186.844
264475_s_at	13.2467	13.8079	11.3874	12.5501	12.6975	10.5349
261161_at	16.5117	27.756	12.3298	24.9784	8.12858	12.8158
266735_at	14.3437	29.5491	32.0621	20.6929	40.868	35.6302
261050_at	150.053	111.993	171.829	134.127	127.451	97.9158
258756_at	64.085	67.3434	77.0014	65.1006	57.4093	36.0995
264874_at	12.3821	13.4282	11.7661	12.3373	15.0798	10.094
257398_at	24.8481	28.9627	31.5516	34.6027	41.136	42.9221
252229_at	13.6676	18.6851	15.0932	15.205	14.0821	11.7852
248557_at	269.975	217.909	241.167	225.138	214.378	231.532
246564_at	96.6935	120.982	105.202	97.1732	97.1732	91.1774
255306_at	5.81434	7.9445	8.93645	6.2332	6.77618	5.52339
253418_at	721.38	379.235	803.958	624.929	701.265	756.415
250303_at	10.7013	12.2487	8.75184	11.0221	8.16099	7.66318
247811_at	783.382	392.617	635.144	465.863	514.861	506.05
265129_at	81.7266	83.1511	87.7929	78.0794	80.4687	71.7283
259586_at	475.14	171.272	287.058	251.488	378.365	385.576
261525_at	48.7967	37.3572	39.9996	38.2035	36.6682	28.2762
261435_at	11.8588	12.7921	10.7049	13.0108	15.4469	14.8615
259512_at	511.179	438.067	502.415	443.17	536.83	504.531
255477_at	1287.36	1043.61	1097.4	1062.57	822.013	970.739
263359_at	102.475	132.636	98.2702	99.5149	81.5712	74.778
254110_at	23.0259	30.6868	25.4871	39.5222	85.6773	93.2516
262521_at	124.8	147.007	114.014	128.127	115.947	84.4848
248939_at	8.30029	9.20099	8.03034	7.96244	7.09058	6.28324
267262_at	653.228	302.681	679.984	459.848	480.006	489.645
258757_at	26.3779	26.5627	13.8736	18.1338	13.8525	8.1845
246042_at	235.765	412.381	202.415	234.015	136.331	171.599
263668_at	187.621	257.901	221.73	228.839	209.08	117.671
258496_at	108.91	143.852	134.609	129.537	104.842	97.7987
257690_at	150.622	218.951	117.075	254.819	185.732	164.443
264597_at	151.651	118.438	215.665	189.21	245.533	221.542
255690_at	26.7861	39.8289	68.6631	118.297	146.575	117.07
267586_at	41.8582	65.3766	33.4893	43.7948	45.7023	38.9432
248903_at	100.154	67.9812	83.8423	98.9209	146.349	126.305
253883_at	9.41801	9.93748	7.48996	8.419	7.00455	8.54065
258163_at	143.396	158.721	151.198	152.572	166.018	135.091
266719_at	280.198	421.676	262.55	630.651	358.665	317.839
246531_at	8.35107	11.1901	14.6325	19.0966	37.774	28.3415
261604_at	75.6092	67.5047	78.1405	73.6441	56.0996	63.8169
261141_at	472.127	305.098	488.355	531.903	511.91	400.098
252343_at	29.6026	29.2365	35.8848	24.2809	18.4785	34.0529
264040_at	628.542	228.395	415.261	406.525	428.124	471.839
255827_at	319.54	624.209	291.003	479.182	482.348	478.89
254827_at	132.646	159.092	117.736	153.43	143.01	136.489
265511_at	7055.98	6222.19	5966.78	6095.4	6264.31	5912.01
260606_at	291.451	232.988	336.422	297.01	347.472	304.037
254377_at	4.17879	4.76671	5.51098	6.3182	7.89594	6.93073
250858_at	324.182	333.232	318.018	260.806	208.256	167.345
245242_at	77.951	138.982	84.6317	147.734	112.068	97.5297
255631_at	131.446	158.352	183.384	177.665	216.167	191.977
259757_at	18.5223	55.6609	13.697	17.9523	14.0509	12.0136
248279_at	486.762	242.692	877.651	126.978	71.5426	141.255
252403_at	19.4717	61.1361	8.59192	41.2182	7.90187	21.9997
251991_at	294.558	228.462	250.734	202.498	156.689	122.628
249095_at	90.9994	117.589	89.9798	87.7158	88.1465	57.2734
248971_at	16.4016	53.7024	10.1087	24.0424	14.3689	19.2601
253007_at	495.012	360.55	439.718	460.347	498.778	490.479
265677_at	304.442	313.05	388.547	265.412	247.014	317.497
255263_at	661.256	529.019	613.849	598.647	599.641	580.565
249753_at	453.622	416.579	387.666	385.174	409.419	435.302
245272_at	14.6763	13.577	14.5528	13.7959	9.8536	14.5991
247175_at	27.8419	29.402	34.7396	44.8857	35.8019	37.495
247840_at	1038.29	801.469	1104.76	820.565	845.987	893.002
262872_at	10.8092	11.8858	11.6235	14.1271	20.7522	14.8615
260029_at	51.2599	50.2625	35.9139	48.2991	37.9992	40.0258
247351_at	1523.58	1837.02	1491.15	1442.9	941.662	1138.98
254948_at	68.9926	116.953	68.24	90.7656	59.0212	112.273
261467_at	69.9447	64.8971	98.6816	73.1662	78.8107	54.8983
257851_at	14.0453	19.7555	22.9779	25.3076	24.0717	19.1475
265011_at	67.664	99.1328	79.9335	103.571	97.7654	69.7415
247067_at	114.11	110.505	110.687	105.969	101.743	74.2649
257971_at	58.4429	46.9941	63.2461	44.6095	54.06	39.2079
256851_at	17.5349	31.4186	25.1579	24.6782	19.7516	22.5103
247120_at	88.7393	200.986	108.989	193.972	176.473	120.781
260283_at	127.074	117.747	116.874	119.917	128.216	117.907
266391_at	18.8145	28.2939	35.922	27.5514	45.2365	41.8909
245384_at	6.048	6.55602	6.891	6.74972	6.53451	4.86966
267484_at	3055.02	3327.85	3244.48	3693.48	3141.22	3041.35
250505_at	18.529	32.4769	24.9152	32.6472	26.2521	22.5378
245314_at	37.0043	47.8521	50.8011	25.8406	33.8713	29.647
252980_at	79.1265	78.7249	81.2883	71.7577	80.2702	82.2729
258992_at	257.796	206.656	302.476	281.572	324.995	285.166
259220_at	55.161	58.5876	45.4236	77.0931	74.4424	54.7431
247006_at	1615.02	1258.46	1283.12	1412.11	1481.95	1362.9
253486_at	13.9502	31.3931	14.1952	27.9406	15.8278	23.0792
256982_at	847.418	575.447	704.724	681.175	681.289	706.141
256567_at	187.105	127.912	159.738	143.428	140.598	108.865
260359_at	9.08459	11.5097	11.8161	8.64409	9.80252	13.2604
250599_at	70.1969	49.0055	61.4867	51.5075	42.7041	34.9117
267169_at	120.806	158.968	97.6864	150.544	138.411	177.786
260897_at	177.824	144.562	113.955	118.285	97.7165	89.5816
260033_at	22.3804	30.37	20.4108	38.3619	31.9957	27.8994
266768_s_at	1130.93	1377.16	912.554	937.982	920.664	960.821
255070_at	25.6634	62.395	32.3465	46.9293	46.0464	30.7097
250563_at	96.5411	58.5788	96.1173	113.666	186.003	182.026
244996_at	30.0495	25.5759	46.123	36.1936	44.2031	44.9838
267362_at	49.0092	55.9208	72.2689	62.9019	49.9344	39.2181
263687_at	60.3029	66.6112	52.6704	69.6321	84.6914	73.5751
248440_at	62.861	61.3149	89.2928	68.2365	59.7316	40.5852
245414_at	71.7555	65.2684	60.2059	64.22	61.2558	62.4685
247355_at	262.869	320.643	267.59	352.107	350.287	280.277
262229_at	236.495	256.364	165.983	111.065	107.452	114.78
254363_at	16.8603	14.9884	20.5237	16.6735	21.4199	40.4193
251285_at	113.891	116.565	90.6824	119.993	113.006	92.0225
253935_at	292.907	201.586	282.448	258.626	336.984	324.082
260496_at	115.031	155.019	106.016	106.798	104.823	73.0673
262402_at	52.221	97.8228	45.8949	76.201	55.2953	65.832
251210_at	85.9508	112.08	92.1063	95.9053	107.298	89.9349
244992_s_at	5533.45	5311.8	5954.29	5979.6	6446.75	5636.33
266055_at	81.5774	88.0636	69.4752	74.117	79.3949	56.8889
256215_at	360.163	246.081	364.476	397.588	544.988	631.277
251832_at	6.52288	5.53001	5.20302	5.36758	3.89808	4.92082
258502_at	18.1675	19.3908	20.0412	18.9994	18.0102	16.0738
254224_at	276.11	299.076	246.231	307.083	218.805	289.693
254281_at	46.9601	108.365	46.6183	71.4093	68.5758	44.25
247870_at	132.146	111.487	90.7103	101.888	58.3816	66.9181
247851_at	1291.14	1479.75	1312.2	2402.14	1680.99	1484.95
267116_at	21.9137	11.6924	15.3429	14.98	21.6489	18.3509
266841_at	9.00385	29.0769	12.3298	60.8426	17.6773	16.9637
252031_at	133.85	87.5174	121.278	107.97	109.049	135.641
246017_at	61.3303	142.499	96.4977	137.125	128.964	92.423
[truncated: 11,617 more rows]
